# Supplementary material for: In search of the relationship between the rye polyamine oxidase (PAO) gene and resistance to powdery mildew (PM)
Source: J Appl Genet. 2022 Sep 30;64(1):65–70. doi: 10.1007/s13353-022-00723-x (PMC9836972; doi:10.1007/s13353-022-00723-x)
Supplement: Supplementary file 2 — Supplementary file2 (XLSX 136 KB) [file 13353_2022_723_MOESM2_ESM.xlsx]

## Sheet: Legend
Title:	In search of the relationship between the rye polyamine oxidase (PAO) gene and resistance to powdery mildew (PM).
Authors:	Paweł Milczarski1, Magdalena Góralska2, Kinga Pałatyńska1, Bartłomiej Wysoczański1, Ilona Czyczyło-Mysza3, Fatemeh Maghuly4, Beata Myśków1
Legend:
Tab. 1a	DART markers with known sequence and physical location used to construct the genetic map of rye chromosome 7R in the RIL-K population
Tab. 1b	DART markers with known sequence and physical location used to construct the genetic map of rye chromosome 7R in the RIL-L population
Tab. 1c	Genetic map of rye chromosome 7R in the RIL-K population
Tab. 1d	Genetic map of rye chromosome 7R in the RIL-L population

## Sheet: Tab. 1a
Marker	Sequence
XrPt506935	TGCAGCGCAGGAACAAAGAAAAAGGGGTCAGCTTTAGGCGGAGCACAAGAAGAAGAGCCGGCGGAACGAGGAGAAAGAAAGAAAAGAGATTGGATCAGGGCGGGCCGGGTACCTGGAGGGCGGAGGAGCCCCGGAGGAGGGAGGCGGAGCCGGTGGTGGGGATGGTCGCCATGGATTGGGGTGGGTCTAGCTAGCTAGCTAGGGCTTTTCTTGGTGGGACGAGAGGCGGCTGCGGTGAAGGGGCGGAGGAACAGAGGAGGAAGGGGGGGAGGGGAACCTTGTTGAGGGTTTGTAAAGATTCTAGAACGTTGCAGCCACCCCACCAACCAGCCCCACCTGCA
XrPt411108	TGCAGCAACGGGTACCTTTCCGACACACGAAGTTTTATCTAATAAGAATACAACAACATGCTTGCGCGCGCGCACACACACACACCATCATAAAGAAGGGCGTCCTGGGACAAATCATAAGCACATATTCAAACTTTAAATCTCCACTTGACACAACGGGGCACATAAGCAAACAGTGACCCAACCGATGGTTTGGCTGCCTGCTTCAACGTGCTGCAAGCATAGAAATTAGAAAATGAACGACGGGATTAACTGATAGGGCAAATACTGTGTCTTCAAGCCACTTGACTAGAGTCTACACAAGACACCACATGCACATCATACAAAATGGAAGGACCCGGAGCAAAACAATAAATCCATTCCCGCATATCAGCCAGCAGAATGTAATTCTAGGTACCT…
XrPt505573	TGCAGTCCGATTAGGACCCCTCACTCATTTTCCGACTGGGAGGGTGCTTTGCTGCTCCCGATGCAGCGCTAAGTTATTATAAACTAGCGGTTGGGGCGTCATCCGGTGGCGCCGCTTGAGAGGAAGCTAGGCGGTGCTACGTGTGAGGCATCTTATTCACGTTCTTATTTATACTATGTAACGACATTGCATGAGATTCAAAGTAACAGGCTCGGCTAAGTGCAAAATAAGTGAAACAGAAGTAAGCTGGTACATTGATGTATGCCAAAAACTAAGTAGCATAACATCAAAAGAAGGAAGGGTTGCCACTGCCTGATGTATATTAGAGTAATTCTAAGCAAGTCACTATTGTGAAAGTGACACTTAGAACATTTAAAAAGCTGATCACTATTGAGAACT…
XrPt509033	TGCAGTCCGATTAGGACCCCTCACTCATTTTCCGACTGGGAGGGTGCTTTGCTGCTCCCGATGCAGCGCTAAGTTATTATAAACTAGCGGTTGGGGCGTCATCCGGTGGCGCCGCTTGAGAGGAAGCTAGGCGGTGCTACGTGTGAGGCATCTTATTCACGTTCTTATTTATACTATGTAACGACATTGCATGAGATTCAAAGTAACAGGCTCGGCTAAGTGCAAAATAAGTGAAACAGAAGTAAGCTGGTACATTGATGTATGCCAAAAACTAAGTAGCATAACATCAAAAGAAGGAAGGGTTGCCACTGCCTGATGTATATTAGAGTAATTCTAAGCAAGTCACTATTGTGAAAGTGACACTTAGAACATTTAAAAAGCTGATCACTATTGAGAACT…
XrPt509692	TGCAGTAGTAAAGACGGGGAAGAGAAGAACGTGGTACCTGCTTGTGGGGCGAGCACCGGAGTTGATGTTGGGCTTGGCGACGGCAGCTAGATGGAGAGGGGGTAATGGAAGGGCGACGAACCAGAACCAGCCCAGAAGACAACACACGTATTACTTTCTTCCGCTTATATACAAATGAAAAGTGCCTAGTAATCTATATCTATACCTATCTATATATATATCTATATTTGTCTATATCTATATCTATAACAGTATCTATATATCTATATCTATATGTATAACAGTATCTATAATTATATATATCTATATCTCTATCTCCATCTCTATCTCTACTTACTTAGAAAGAATGTAAGGTTGGATGTTGGACTTCATCCAACCTTCCCTTATGATAAACATGGA…
XrPt506974	TGCAGGTGAGCTACTACCTCTGCACTTCAAAGAAGTGCCCATTTTTTCCCCCTGTCTGAGGTGAAGATGTTGCAGTTCAGTCTTCGGGTTTTCCTTTCTTCTTGCTTGCTTAACGATGCCCTGACAGTTATCTTATGCTGAATGTGCCCAACAGCTACATGATTACTTGCTTACCGATGCCAACAACACGACAGTGCCGAAAAATCAGTAATACACCAGTTAACCGCACCGGATGCCCTATCTGAACCTGAAATTAATCCTGCTTGCTACAGTGCTTCTCAATTCAAATACAAATTAAACTATTCCCTTCCTTTATGTAAATGCCTTGAGCCCCCTAACCCCCGTTGTATACATACATGCTGCTGCAAAGACGGTGAATGATTGCTCCTCGCTACTAGG…
XrPt506930	TGCAGGTGAGCTACTACCTCTGCACTTCAAAGAAGTGCCCATTTTTTTCCCCCTGTCTGAGGTGAAGATGTTGCAGTTCAGTCTTCGGGTTTTCCTTTCTTCTTGCTTGCTTAACGATGCCCTGACAGTTATCTTATGCTGAATGTGCCCAACAGCTACATGATTACTTGCTTACCGATGCCAACAACACGACAGTGCCGAAAAATCAGTAATACACCAGTTAACCGCACCGGATGCCCTATCTGAACCTGAAATTAATCCTGCTTGCTACAGTGCTTCTCAATTCAAATACAAATTAAACTATTCCCTTCCTTTATGTAAATGCCTTGAGCCCCCTAACCCCCGTTGTATACATACATGCTGCTGCAAAGACGGTGAATGATTGCTCCTCGCTACTAG…
XrPt508478	GAGTCACCCGAAAGCGATTCGCCGGACAANTCCGAGTCAGGGGCCGTNGGGTTGCTGTTACAAGGGAGCGNNGAAATTTCTTATTACANGCTCAATCGTAGCTAACTAGCGAGAAACATAGATGGGAGGATAAGGTTCAGCATGCGCAGCCGGTATATGCTTTATTGGTACACCATACCGCTGAAAGGAAATTGTTGAGATATGCTCAAGGCCTCGTAGGATCTTGCAAGGACTGGGATTGGTTTTCATTTTCTGGCAACTGCTGCAACAGCCTCATTGACTTTTCGGAAGAAGAAACGGCCTTCCTGACATCTGATCTGTGCCCAAAGTATGTTTGTTGAGACGGAATTATCATGGGCACTGCTGGTTAGCAAGACAACGGCGATGAATGGTGCTTAC…
XrPt508683	TATACCACAGCATCATNGGAANNTGAGATATNTGGTGCATACAAGACCAGACATCACTAATGTAGTTGGCATATTGACCAGATAGATGGAGAAGCNTACTGCCACACATTGGACGGCTATAAAGCAAATACTGCGGTATGTGCGAAGCACTTTGAGCTATGGTTGTTGTTTTCGGCCTGGCTCTAGTGGAGGTGAACTGCTTGGGTACAGCGACAGTAACCATGTCGGCGACATTGAAGATAGCAAGAGCACCTCCCGTCAGGTTTTCGTCCTCGGTAATAACCCTGTCTCATGGTCCTCTCAGAAGCAAAAGATCGTTGCTATTAGCTACTGATTGACAACAAGTCCGCAATAGCGCTGGCGAAGAATCCCGTTCACCATGACCGGAGCAAGCATATT…
XrPt399651	TGCAGATTTCATACCTCTATGGTAGATGTAACATGCCAGCTTGGCCATGCTCTGCCTTGAGTTATTGCAGCACCATGAATCTGTCAAACAGTAAACCAAACTAAACCAACCTGACATGTGCGATAATGATAGATGTAACATGCCAGCTTGGCCATGCTCTGCCTTGAGTTATTGCAGCACCATGAATCTGTCAAACAGTAAATTATGAGCACTCAGCCNGCATATATGAACATCTAAATCCATATACTGAACATTTATGGTAGTTCTAGTAACATATCAAAAGCAAGGAGAGAGAGGTCAGATTACACAACTAAGAGTCNNNATTCTGAGAATAGGACAACTAGTAAAAATGGNN
XrPt398519	TGCAGTGAAGTAGCAGGGACCGCCTAGGTGTTCGTGGGCACGATCAGACGAAATGAACAAAACAAAAAAAAGAATGACCTGTACTTCTGTATATGGCAGAGATGAGTAGCAGAATAGAAATGATACAGCAACAATAGTTGGTTGTAATGTTGGTATATCAGGGCTTTTTTGTCGGCAAATACGTTGTAAAATTTGCGGAGTTAGGCGATATGTTGTCCAACAGTAGTAGTGGAAATGTCGCATGCACGCGGTGATGCTGCTGCGTTTAAAGGCACGTATGTTGTTTGGTTCCTTCCTTGTGTTGCGTCCAGCGTGTGTCCTAGCTTGTATAGCTCCTACGTAGGAGTACCATAGAAGCAGCTGGTTATGGGGATTTCTGCAACAGTTACACTAGGCAAA…
XrPt402607	TGCAGTGAAGCAGCAGGGACCGGACCGCCTAGGTGTTTGTGGGCACGATCAGATGAAATGAACAAAACAAAAAAAGAATGACCTGTACTTCTGTATATGGCAGAGATGAGTAGCAGAATAGAAATGATACAGCAACAATAGTTGGTTGTAATGTTGGTATATCAGGGTTTTTTTGTCGGCAAATACGTTGTAAAATTTGCGGAGTTAGGCGACATGTTGTCCAACAGTAGTAGTGGAAATGTCGCATGCACGCGGTGATGCTGCTGCGTTTAAAGGCACGTATGTTGTTTGGTTCCTTCCTTGTGTTGCGTCCAGCATGTGTCCTAGCTGTCTAGTACTAGCTCCTACTCCCTTAGTTCCAAAATAGATGACCCAATAAATTTAAATTTAGTACAAATT…
XrPt506902	TGCAGCTTGCGAGTGAGTTATTCAATTTCTGTAGATCAATTATTGGTATCTCTAAATGTGCTTTTGATTGTCTCTAAATGGGAAGTTATGGTTTATGGTGAATTTATACAGGAGAAAATTTAGAAAAGGAGCAGCGGATTTCAGAGCTCAGGAATCAGGTTCAGTACTATTTACCTCTCAAGTTTGTAACCAGTAGTCTTGTTTTTCATTACTTAGTCCACTCAATATAAATAACTAATTCAGTTATGAGAGATAAAACACTAATTAGTTAAAACTATTATAGAAACAAAAAATAATCTTACTCAAGTGTTCTGTGCAAGTTTTTTCTATATTGTTGTCTGCA
XrPt410882	TGCAGCGCACGGGCAGTAGCAGACACGCGTCATAAATGGCGTTCCCACGTGTGGTGTGGGGCGAGTACCGCGCGCGTGCATGGGCTGTGCTCCCGTGCGGCGCGTGAGCTCCACAGCACAGCAATGGCGGACGCATGCGGGGGATCATGGATGGACGGAGGAGGGCGTACCTTCATGCGCCAGAAGGTGACGTCGCTGTGGCAGAGCGAGGTGCAGACGATCTTGATCCGGACCTCGTGGGCCTTGGGCGGGTCCACGACCACCTCCTCCACGGCGAGCGGCTCGCCGGCGGCCCTGCACACGGCCGCTGCTCGCCGCCATGGCAACACGGTTAGCCTCAGCCATATGCTCATGCATGACCGACGCGTTGGCGGGGAAATAAGTGGATTTACCTCTGCA
XrPt411499	TGCAGGTTCTGCATAATAAAAGTTTCTAAATCCCAGATAATATACAGCCTTTGTTTGAATTGACGTAAACTAAAATGTCAGGTATTCAGAGCCAAGAACAGGTAGACATGGAAGAATACATATACTCAAGCAATCCATTTCTATGTAAAAAAATATTGTTTCCTGAAATACGCATCTAAATGATCGTTATTCTGTACTAGAAGAAACAAAAATATAATGGCATCAGTAATGACCACGGATGCCCAACCAAGTTGGGTCAGGAAGAACGAAACTATTTTGCAATAAAAATCTTAGCAGCCTACTCTAAGACAAATACAAAGAAAATGAAGAAGACGAATGCTAAAGTAGATAATTGCGCCATAGTCAGGTGGGCCAAGTATGGAAGGGCAGAAACCATGT…
XrPt508559	TGCAGCTCACACCGCCCCCAGTTGCAGCAGTTTTGTCCTTGCCATGAGCGTAACCTCCCCATTAGGATCGTTGATGCTGGCGTTGAAGGCAGCCAGCACATCCCTCTCTGCGGCGATGCACGCAGCTGTCCTCGTTGTGTTGATCACGAGGCACCAGAGCGCCAGCGCTGTGAGCAATCCGTGCATCGTACCTCCCATGGCTCTGGATGGAACTGTCAAGCTAGTTGCGAAATACTGAAGATAATCCTATTGCAGATCAAGACTTGGACCTCTAGTCTTCTGCCCTTGTCTGGTCTTTCTGCATGTCTTTATCTGAAGCCTTTCCTTTCAGTGTACCGTATTAATTACGGTTTGGCCCGACCAGCCAGTTTTGCCTGTACGGCAAGGCAATCTCAACAC…
XrPt505486	CCATGNTTACGCAAAGCTTGGTACCGAGNTNNGGANCANTAGTAACTNNCNGCCAGTGTGCTGGAATTNGCCCTTGATGGATACAGTGCAGATGGTGTAGAGATCATGGCGGGCCCTGTCAGATGNTCATCGTGTCGNTAAGCAGTGGCGGATTAGGTGCAGGTANCCACGGGATCAGATGGTATTTTGCTTGGGCTTATGATGGTGAGGCAGAGTGTTTTCAGTGGCAGTTGATCCAGTCCATGGCTCTGGTGTGCTGATTGTTGAATATCGCCGGCAGCCCAGGCTTTGGGTGCACGCACCTACTCCCGCCGTTTCAATTTACTCCTCGTGTGATTTTAGTTTAAATTTAAACTAAAATCACGAGGAGTAAATTGAAACGGATGGAGTAGCAATTAC…
XrPt508579	TGCAGGATACAAAAAACTGTCATTTAGCATGACCGTATGCACAGAAAGCAGAGCTGTAAATAAGAGAACAAAGAATAAGTAATTTGAAAATTAGTCACCTGGATAAGGATGAATGGCAAGGCCACTCCACCCGAAGGAATGTTTCCTGAACCATACAGCTGCTCATTCCGGTTTACTAAGTTTTGCATACCTAGATACTTCATATACCAAAGACATCCATAAATACATCAATCACAAATTTGACCATGAGATAAATAATTTTGAAATAAGAAAGATTGACTCTCAGTCTAAAGCAGCAATCCTTGGGAACATTTTTCATTCCAACATTAAACCTTAAGAGCAGCCCTTGTATTACTCCCTCTGTCTCATAGCATAAGAAGCTATTACATCCAATATGTG…
XrPt402262	TGCAGAGCATAGCACCTTACAGTATCCCGAGCGACTCCTCCGGATGTGCTACCATCAAAAAACCCTTTATCGGAAATGGTATTGTAAGCGGTACTCCTTGAAACTGTGTTATTTCCCTGGCTATCCGAATATGATTGCTCATCTGCCGTCTTAGTTGCAGATACCCTTTTCTTGGACCAGAGAGGTTCATCTGACTCCGCGATCCGGACAAAAAAATTAGATCTTTTGAACTTTTGCAGCATGGTTTCTATTTGCTGTTTGCGATCTTCCATCCGAAGGAGGGATTCAGTCTCCACAATATCTTGTTTTGAAGGAGAAGATACTTTGTCGTTGAGTTCAACACTCTCCATGTTATCCTCGGCACCGTGAGAACTATCTTCTCTGGCTGTTCCATTTGCA…
XrPt509391	TCCTCCGGATGTGCTACCATCAAAAAACCCTTTATCGGAAATGGTATTGTAAGCGGTACTCCTNGAAACTGTGTTATTTCCCTGGCTATCCGAATATGATTGCTCATCTGCCGTNTTAGTTGCAGATACCCTTTTCTTGGACCAGAGAGGTTCATCTGACTCCGCGATCCGGACAAAAAAATTAGATCTTCTGAACTTTTGCAGCATGGTTTCTATNTGCTGTTTGCGATCTTCCATCCGAAGGAGGGATTCAGTCTCCACAATATCTTGTTTTGAAGGAGAAGATACTTTGTCGTTGAGTTCAACACTCTCCATGTTATCCTCGGCACCGTGAGAACTATCTTCTCTGGCTGTTCCATNTGCATCACCATTTTCACTGACAGGGCTAGATTTATTTGT…
XrPt390750	TGCAGAGCATAGCACCTTACAGTATCCCGAGCGACTCCTCCGGATGTGCTACCATCAAAAAACCCTTTATCGGAAATGGTATTGTAAGCGGTACTCCTTGAAACTGTGTTATTTCCCTGGCTATCCGAATNNGATTGCTCATCTGCCGTCTTAGTTGCAGATACCCTTTTCTTGGACCAGAGAGGTTCATCTGACTCCGCGATCCGGACAAAAAAATTANATCTTTTGAACTTTTGCAGC
XrPt400016	TGCAGCAGCCGACGATGATGATTTATATAGCTAAATCCTTTCGCTGTGTGATTTCGTTCGTAGATGTTGTCTCCGGTAAGCAGCACACGGGAAAACTATGTTCTTAAGTTAATATATTGTGATGCACAGTTAATCGATCTGCCCGTTATTTCCAGCTGCATCTTTTTTTCTGTGATGTTGCGTAGAGTAGCTTGGCATTTGTCATGCCGTGTTCATGTGCGCGCGCTGAAAATAGTGCTTGCGATTATTGGATGGGGATGCTCTTTTGATTTTATATGCCTCTTGATTTCATTATACTCTCCGTAGAACTCCCTCCGTTCTAAATTACTCCTCGTGGTTTTAGTTTAAATTTAAATTAAAACCTGCATGAGCCTATGAAACATCGTCTCTTTGGTTGGA…
XrPt401882	TGCAGCAGCCGACGATGATGATTTATATAGCTAAATCCTTTCGCTGTGTGATTTCGTTCGTAGATGTTGTCTCCGGTAAGCAGCACACGGGAAAACTATGTTCTTAAGTTAATATATTGTGATGCACAGTTAATCGTTCTGCCCGTTATTTCCAGCTGCATCTTTTTTTCTGTGATGTTGCGTAGAGTAGCTTGGCATTTGTCATGCCGTGTTCATGTGCGCGCGCTGAAAATAGTGCTTGCGATTATTGGATGGGGATGCTCTTTTGATTTTATATGCCTCTTGATTTCATTATACTCTCCGTAGAACTCCCTCCGTTCTAAATTACTCCTCGTGGTTTTAGTTTAAATTTAAATTAAAACCTGCATGAGCCTATGAAACATCGTCTCTTTGGTTGGA…
XrPt400782	TGCAGCAGCCGACGATGATGATTTATATAGCTAAATCCTTTCGCTGTGTGATTTCGTTCGTAGATGTTGTCTCCGGTAAGCAGCACACGGGAAAACTATGTTCTTAAGTTAATATATTGTGATGCACAGTTAATCGTTCTGCCCGTTATTTCCAGCTGCATCTTTTTTTCTGTGATGTTGCGTAGAGTAGCTTGGCATTTGTCATGCCGTGTTCATGTGCGCACGCTGAAAATAGTGCTTGCGATTATTGGATGGGGATGCTCTTTTGATTTTATATGCCTCTTGATTTCATTATACTCTCCGTAGAACTCCCTCCGTTCTAAATTACTCCTCGTGGTTTTAGTTTAAATTTAAATTAAAACCTGCATGAGCCTATGAAACATCGTCTCTTTGGTTGGA…
XrPt507910	TGCAGAACAGACAGACCGACGAGCTCATGAAAAAATGCCTTTCTTAAGTAGGGTCTGCTTAAGCATGCGATCATCCAGATGTGGCCTTCAGTTCACGGAGTCCTTGGTAACCACCAGCAGTTTCAGGGTTTCAGCACACCGTCTAGTTGTGCTTCCCCTGGGTGTAGATGTAGTCGGTGTGAGCGACGAGGGTCCTCCTCATCAGGCACTCCTCCGCTCCTTCCCCTCCCTCGCATCCTCTCATTGCCTCCTGATCTTCCTGCTCCACTTCCATCCCGGTTCCTGCGGTAATCTTCTCATGGGAGATGGCGGAGCCAGTACCCTGCA
XrPt509722	TGCAGATCACTCAATGTTATATGCAGGATGATTTTCTGTTGCTGCCATTAACCATTGGGAAATAAAAACGATTCGCACGAGCACTTTGCCGACGAAGAATGTCAACTATGCAGTTGCAGATTGCTGAGTGCAGACAGTACCTTACCTAGTCAGCAAAACAGAAGAGACATGACAAATGGATGCCTTGAGAATAAGAACATGTACTATGTACTACTCCATCATAAGAACATGACACTACCTTACCTGTTCATTTCCAAAAAGAATAAGAACATGACAGCACCTAACCTAGTCAGCAAACCAGAAGATTGGGCGTTCCTATTTTCTTGACATGTACACAGCATAATCAACGGACATGTACTATATATCATGAACATGTACTATATATGTTTTGAGTAACCA…
XrPt507489	TGCAGGCCGAATAGAAGCTCAATTTTCCTCCTTTTAAATCTTCAGTCGTCAATCTTTATAAAAGGGTGATGGATGGAGAACTATGAAAGTCTCCTCCCTTTAATAGGTAAAGATGAACATTTATCAAAATTGATGAACTTTTTTTTCAAATGTGATAAACTTGTTTTCAAATTAGTGAAGTTTTCTTGAAGTCAATGAACTTTTTTCATGACTAGTAAATACGCACGTGCAACACACATGTAATCTTAATCCGGCTTGAAGATATACGTAAATCTTAATATGCGGACGTTGTTAATGAAGCTTCATAACTGTTGAATGTGTGCACACAAGAATGCTTTTGGTTCAGTTTTACGAAGCCTGATTTGGGTTCAGTTTTTAGTGTATACGGGCTGCTTTTCT…
XrPt389653	TGCAGCGCAAGCATTGGCGGCAGTCAAGGGAAAATTGGGGCGGCGTCGTGGTTTGGCAACCGTTGCAAGATCATCGTTGTGGGTCACGTCTAGGGGCAGGGTCGTCGCCGATGATGAGATGTGGCAGGCTGGCAGTGGCTGCGCTTGGAAGACGACCGATGAGTAGAAACAGTACCATTAGAGTTTGTAACCAAGCCCAAATAAGACACGTACGTACAATTTGACCTACATAAGGTATGGAAACAAATGGAATTTGGCAGACGGTGTTCGTTTTTGGGCTGGGCTGATCAAGTCTCCCTGGGTGTGCGGTGATGTATGCATCGGTGTTTTCCCGTCCGTGCGTCTGCACTCTGCA
XrPt390421	TGCAGGTATCGCCAGATTGGGAATGCTGTGGCCGTACCCGTTGGCCGTGCACTTGGGTATGCCTTGGCCATGGCCAATCTGAACAAGACCGGAAATTATCCCCTCATGGAGCTACCACCCAAGTTTGCATTCTCTCATAATATAGAAGGCACTCCTTAGTCAGACTGGCGAAACCTAACGTTTGACTTGTCCACCCGGGTTTAAGTCTCGTCATCTCTGTTCATTCTCCGCTAGAAAAGCTGGGTCATCGCTGCACCTCATGGTCGTGAATATCATTAGGACTCGTGAATATCGTTAGGGCATGCCCATTTTAACATAAGTCTTGATTCATTTTGTTGCCATGTTGTACCTTGTAACATCTTACAGTAGTCTCTTAGAAGTTTCCGTAGGCAGGTGTAA…
XrPt390020	TGCAGGTATCGCCAGATTGGGAATGCTGTGGCCGTACCCGTTGGCCGTGCACTTGGGTATGCCTTGGCCATGGCCAATCTGAACAAGACCGGAAATTATCCCCTCATGGAGCTACCACCCAAGTTTGCATTCTCTCATAATATAGAAGGCACTCCTTAGTCAGACTGGCGAAACCTAACGTTTGACTTGTCCACCCGGGTTTAAGTCTCGTCATCTCTGTTCATTCTCCGCTAGAAAAGCTGGGTCATCGCTGCACCTCATGGTCGTGAATATCATTAGGACTCGTGAATATCGTTAGGGCATGCCCATTTTAACATAAGTCTTGATTCATTTTGTTGCCATGTTGTACCTTGTAACATCCTACAGTAGTCTCTTAGAAGTTTCCGTAGGCAGGTGTAA…
XrPt401570	TGCAGGTATCGCCAGATTGGGAATGCTGTGGCCGTACCCGTTGGCCGTGCACTTGGGTATGCCTTGGCCATGGCCAATCTGAACAAGACCGGAAATTATCCCCTCATGGAGCTACCACCCAAGTTTGCATTCTCTCATAATATAGAAGGCACTCCTTAGTCAGACTGGCGAAACCTAACGTTTGACTTGTCCACCCGGGTTTAAGTCTCGTCATCTCTGTTCATTCTCCGCTAGAAAAGCTGGGTCATCGCTGCACCTCATGGTCGTGAATATCATTAGGACTCGTGAATATCGTTAGGGCATGCCCATTTTAACATAAGTCTTGATTCATTTTGTTGCCATGTTGTACCTTGNAACATCTTACAGTAGTCTCTTAGAAGTTTCCGTAGGCAGGTGTAA…
XrPt401284	TGCAGGTATCGCCAGATTGGGAATGCTGTGGCCGTACCCGTTGGCCGTGCACTTGGGTATGCCTTGGCCATGGCCAATCTGAACAAGACCGGAAATTATCCCCTCATGGAGCTACCACCCAAGTTTGCATTCTCTCATAATATAGAAGGCACTCCTTAGTCAGACTGGCGAAACCTAACGTTTGACTTGTCCACCCGGGTTTAAGTCTCGTCATCTCTGTTCATTCTCCGCTAGAAAAGCTGGGTCATCGCTGCACCTCATGGTCGTGAATATCATTAGGACTCGTGAATATCGTTAGGGCATGCCCATTTTAACATAAGTCTTGATTCATTTTGTTGCCATGTTGTACCTTGTAACATCTTACAGTAGTCTCTTAGAAGTTTCCGTAGGCAGGTGTAA…
XrPt410957	TGCAGGTATCGCCAGATTGGGAATGCTGTGGCCGTACCCGTTGGCCGTGCACTTGGGTATGCCTTGGCCATGGCCAATCTGAACAAGACCGGAAATTATCCCCTCATGGAGCTACCACCCAAGTTTGCATTCTCTCATAATATAGAAGGCACTCCTTAGTCAGACTGGCGAAACCTAACGTTTGACTTGTCCACCCGGGTTTAAGTCTCGTCATCTCTGTTCATTCTCCGCTAGAAAAGCTGGGTCATCGCTGCACCTCATGGTCGTGAATATCATTAGGACTCGTGAATATCGTTAGGGCATGCCCATTTTAACATAAGTCTTGATTCATTTTGTTGCCATGTTGTACCTTGTAACATCTTACAGTAGTCTCTTAGAAGTTTCCGTAGGCAGGTGTAA…
XrPt411136	TGCAGGTATCGCCAGATTGGGAATGCTGTGGCCGTACCCGTTGGCCGTGCACTTGGGTATGCCTTGGCCATGGCCAATCTGAACAAGACCGGAAATTATCCCCTCATGGAGCTACCACCCAAGTTTGCATTCTCTCATAATATAGAAGGCACTCCTTAGTCAGACTGGCGAAACCTAACGTTTGACTTGTCCACCCGGGTTTAAGTCTCGTCATCTCCGTTCATTCTCCGCTAGAAAAGCTGGGTCATCGCTGCACCTCATGGTCGTGAATATCATTAGGACTCGTGAATATCGTTAGGGCATGCCCATTTTAACATAAGTCTTGATTCATTTTGTTGCCATGTTGTACCTTGTAACATCTTACAGTAGTCTCTTAGAAGTTTCCGTAGGCAGGTGTAA…
XrPt400205	TGCAGGCTTGGAGCAGAACTATATAATCCGTGCTTCACATTTTTATTAACAGATGTTCCGTGTTAAGTATAATTCAAAAGTTTTTCTTTTTATACATGATTTTATCACATACTTCATAGTTTGCTTGTTTTAAAATGTGAATAGAGAACGATCCTAATTTTTTTCATTAGTTCTAGTTGCTTTAAGTGTTATGTATGGATTTCTTTTAACACAGCTTCCATGGCAGAGCGCGGGGCATCATTTAGTTTTAACATGTGCCGCGGGATATTCTCTAGCGATAAATAACAGCCTGCTAATTAATATCCATTGAACAATATTTCCATTTTTTTAGGCGGTCCATTATTTTCTATTAAGATAGCAAAAAATGAGTGATGCAGCGGTTTCTTGTTAGCCCCGCCA…
XrPt400030	TGCAGGCTTGGAGCAGAACTATATAATCCGTGCTTCACATTTTTATTAACAGATGTTCCGTGTTAAGTATAATTCAAAAGTTTTTCTTTTTATACATGATTTTATCACATACTTCATAGTTTGCTTGTTTTAAAATGTGAATAGAGAACGATCCTAATTTTTTTCATTAGTTCTAGTTGCTTTAAGTGTTATGTATGGATTTCTTTTAACACAGTTTCCATGGCAGAGCGCGGGGCATCGTTTAGTTTTAACATGTGCCGCGGGATATTCTCTAGCGATAAATAACAGCCTGCTAATTAATATCCATTGAACAATATTTCCATTTTTTTAGGCGGTCCATTATTTTCTATTAAGATAGCAAAAAATGAGTGATGCAGCGGTTTCTTGTTAGCCCCGCCA…
XrPt401220	TGCAGGTCNCCATTNNCNAAGTTTGAAGACCTGAAGAAGCAGGACNCGATACCNCCATNGCAGCAAACCCCCTNCACCCGANNNTCATCATAGGAAAAACATGCTNTTAAACTTTTGTTTCCGTGTNCCGAGCTTCTAAACTAGTTNCCTCACAATTTGTATGATGATAATGGGTCATGTTAGATAGAGCTTTTTATGGCATGGGCGGAATCCAGAAATTAGTAATGCTTTNGTGTTTATGGTGNNCACGGTGCCTGGAAGTTTGATAGTACAATTTTTTGAGGCACGATATTGCAGTTTGTTGCTGTTACATTCATTTCGTTCTTGATCTCCAAGAACTTTGCAGGACGCCCCCTGATCAACCTCAACTAACACCTTGCAGGGGGGGTAAGCTTGGGA…
XrPt401200	TGCAGGATTGATTGAGACATCAAACATCGTAGCAAAACTAATGAAGTATCATGAGGTCGCGTGCTTCTCCTTTCAGTTTCCTTATTATTCTTTCTCGTTCCAGTCCTTTTGACAGAATATTATCTGACTGTTATTTGGTATTCATATCATTCATTTATTTCTCTTGCAATGCACCATCTATGTTAAAATATGTGGAGTACTTGCTTTTGTTTGTCTGGAAACAATGATTCCTACAAGATCGGGGACTTACTGTAAATCTGAACATGTTCACCTATGGGACTTTTTGTTCCTTATTTGCTCGTTTCCAAGGACCCACGATTTTAAGTGTTGCTGCA
XrPt505931	TGCAGTGGTTTCTATCAATGAAAATGCAATCTTGGACCTTTGGTTTTGCGTGCTTGATCCTCCCAACACCTTCTTATTATCTTTTGAGTTGTTTCCTTCGTTTCTTCTACCGGCACACACGACACGATTCCATGTAGAAAGTTATTCATATTCCTCACTATCAAGTATAGTCCAGATCGGTGTGTGTGTGCCTGCTCATCTGTCATTGCCATTGCCTTGTGGAGATATGATAACTTCCATCATGCATCTTACCCAGATCAACATGATGGTTACATAAGGCTTGTGTTTCAAGCATTCCTTTCTATCGCTCTGAAGCCTTTTTTTTTTTTTTTTTTGC
XrPt509091	TCGCCCTTGATGGANNCAGTGCAGCAGTACAGTAAATAAATAGAAGGCAGCACAATGTTATCATCGTAACCCTGTTCTCACAAATTCATAAACACTAAGAATGCCTGGGGTTGAGAAATGGACCATAAACGAACAGAGGCCACTGCAAGAAGAGCGCAAACAGTAGTCATGCGAGTCACAGGAAAGTCTATCATAGTCACAGACTTACTGTCATGCTCATGCTGAATGCTCCATGTCACAAGAAAAGATTTGTAGCGCTCAAGAGAACCAACAGATCATGGTCTTAACCTTGTAACCCACTAGCAAGTGATCGGATGGACATGTGCACCTGTTAAATTCCTTTTATGCATCATCGTCTAAAAGTAATCACAGTAGCTTATGCCCATATAGTAGGCGTCC…
XrPt505765	CCAGTGCAGCAGTNCAGTAAATAAATAGAAGGCAGCACAATGTATCATNGTAACCCTGTTCTCACAANTTCATAAACACTAAGAATGCCTGGGGTTGAGAAATGGACCATAAACGAACAGAGGCCACTGCAAGAAGAGCGCAAACAGTAGTCATGCGAGTCACAGGAAAGTCTATCATAGTCACAGACTTACTGTCATGCTCATGCTGAATGCTCCATGTCACAAGAAAAGATTTGTAGCGCTCAAGAGAACCAACAGATCATGGTCTTAACCTTGTAACCCACTAGCAAGTGATCGGATGGACATGTGCACCTGTTAAATTCCTTTTATGCATCATCGTCTAAAAGTAATCACAGTAGCTTATGCCCATATAGTAGGCGTCCAAAATGTTTAGTTCAT…
XrPt509108	TGCAGACTTTCTAAAGTGTCGTCTATTTTGTAACAGAGTTAATACTTTAATCACCTGCCGTGATCCGTCTTGGTTGAGCCTTGAGAATCCAGCACTGCATTGTAGTTTCCAGAATTGCTTTAATAAGTACCTGATTCTTTCTTTTTCTGCAAAACCTAAACGGACAGGAGTTATGGCAATTCTTTGAGCAGAAAATAGTTATCTAGTTTGCTACAGAGTTAAGAAAATTTCTAAATGGGTACCTTTGAAAACATGAGTTGCATACCCTTTGATTTTATTCTATGACCCCCAAGCATTGCTCAAATCTGAGTTCCTCTTTCATTGCATTCTTCTCTCTTTTTTGGAACCATTTCTTTCANTTCTAATTTGGCAAGGCTTGATCATGTTCTGAATTGTCAC…
XrPt410779	CNGCCAGTGTGCTGGAATTCGCCCTTGATGGATNCAGTGCAGGCCTAGCTAGCTAGCTAGCCCACTACAGAAATCATAGATCTACCTAGTAGAGAGCATCTCATACTCTATCATGATGGCCTCTTTCTGCATGCAGGGCAATGGACATGGCCGCGGCTGTGCCTCTGTCTGACCTGTGATGACAACGACACGATGACTAGTGAGGCTGTGAGGCCAAGAACCAATCACACGTCCACAGTATATGAGCACAACAACAGGACCGTTGTCAATTATATGTGGATTGGACAGCCTCCATAGATGAAGAATGAGCTCAACTAGTACTATGTTCAAAAAATACTGTGCTCTTCTGTGTAGAGCGAGTATACTATGTATCTAGATTCTAGACTAGTACTAGCAGTT…
XrPt389812	TGCAGGCCTAGCTAGCTAGCTAGCCCACTACAGAAATCATAGATCTACCTAGTAGAGAGCATCTCATACTCTATCATGATGGCCTCTTTCTGCATGCAGGGCAATGGACATGGCCGCGGCTGTGCCTCTGTCTGACCTGTGATGACAACGACACGATGACTAGTGAGGCTGTGAGGCCAAGAACCAATCACACGTCCACAGTATATGAGCACAACAACAGGACCGTTGTCAATTATATGTGGATTGGACAGCCTCCATAGATGAAGAATGAGCTCAACTAGTACTATGTTCAAAAAATACTGTGCTCTTCTGTGTAGAGCGAGTATACTATGTATCTAGATTCTAGACTAGTACTAGCAGTTATGAGCTGCA
XrPt399673	TGCAGGTTATCAGGTTATCAGGTTATCAGACATGTTCACTAAAATCTTTCATTGTCTTTTTTTATTGTTGTTGCATGTCTCTATCAGATTAAGGTTGCCAGATTCTGTGTAATCTTTCTCTCTACTTTTACTTCGTGATTATGCAGATGTATATTAGAATGGTAGCTGAGAATATGTCTGATCTTCAGAAGCAAGACAAGTCAGAAGATGATAGCCCAGTGTTTTTTCCCTTTGTTTTCCTACATATCATTCAATTAATGCATTATTTAGTTGGTCTTCATTTTACGTGCAAGCTAATTAAGACCAGAATACCGATTGTAAATAGAGAAGATTATTTTAATGAATTAGTTTGCTGTAGATATCTGCA
XrPt508956	TGCAGAATCACATACAATAGATGAGAATACATAGCAAACAAGTGAGGACACAAATCAAGTAGAAATATAACAGCTCACAAGTCATATTACTTTGGCCTTATCTTTCATAATTTCGTTTTCAAACTCATGCGGTAGAGATGATAAAGGTTCCTGCACCAAAACAAGAATTCAATTAGTTAAACCAATGCAATTTTCCCACATTGACATCTCTAGCCTCAATGATAAAATTAGAGAATATCCTATTGAAGTTAACCTTTTGAAGAATTTTGCTGCA
XrPt400252	GGGACGACATGATATCATCCCATCCCGTGGTCCACCAGCAGATTAATAATTTAATTTTATTGCTAGAAGTGGATCCAAATAATTGTGGACATTGTTTACCAGCCCCTNTCNTTTCATAGAAACATGACATTTTACAGAGAGCATTTTTGGTAGTAGTAATACTCCCTCCGCTCGGAATTACTTTCTCGGAAATGATTGTATCTAGAATTAAAATACGTCTAGATACATCCATTTCCGCGACAAATAATTCCGAACGAAGGAAGTATCATTCAAGAGTAGGCGACAATGACCTGTTTAAAAATGGACAAGCGGATGAACCAAGAGGAGGAGAGAGGAAATTCTCGGGCCCGGATTACAATCCACAGTGAAAAAACAACCACACAGGAATACAGTATTTTT…
XrPt505239	TGCAGCTTGATGATTGGCGTGAAATATTAACAATAAAATGAAAAATGATTGAGTATCTGTATCTGATTTTTTACGTGCGACTTGTGCATGGTCTTGAGTTATATAAAAACATTTGGTTATTGGCCATATTGTGGTCGCTACCTCCAATCTGCATATGCTAATACAATTCACCTGATGCTTATAGCTTGACATAGCTGTTGTCCTGTTGATGTTCCAGTGGGAACCTCTTACATGTTTTGATATGTGCTAGCACATATATTTCAGGAAACAGTGCTTGGAATGAACTTTGTGCTATTTTCCACCTAAATGCTTCTACATATTTATTTAGCTTACCAAATACTCTTTTGTGTTATATAATGCAGATGAAAGGCTCAATGATATTGTTGGAAGTGCATATTA…
XrPt505864	TGCAGCAATGTTCAGGTTTATCGCAGCATTGGGCAGGACCATGGTTGTTGCAAATACGCTGGCGTCCTTTGCACTTTTTGTGATGCTTGTGCTCAGTGGATTCGTCCTGTCGCATCGTAATGCCCCTGGAACACATGTTTCACTTGGTCGTTGAAATGTAAATTTCAGAGAGAAGATTAGTGACACTGGTTTCATTTGCTTGTTCATGACAGATGATGTAAAGAAATGGTGGATCTGGGGCTACTGGGTGTCGCCTCTTCAGTACGCCATGAGCGCCATTGCTGTAAACGAGTTCCTTGGACAAAAATGGCAACGGGTATGCAGCTATTGTTTCCACTGTGACAACAGTATCAGTCGCTGACATAACATAGTACTGTAGTTCTGACTGTCAAAACCACT…
XrPt506764	TGCAGCAATGTTCAGGTTTATCGCAGCATTGGGCAGGACCATGGTTGTTGCAAATACGCTGGCGTCCTTTGCACTTTTTGTGATGCTTGTGCTCAGTGGATTCGTCCTGTCGCATCGTAATGCCCCTGGAACACATGTTTCACTTGGTCGTTGAAATGTAAATTTCAGAGAGAAGATTAGTGACACTGGTTTCATTTGCTTGTTCATGACAGATGATGTAAAGAAATGGTGGATCTGGGGCTACTGGGTGTCGCCTCTTCAGTACGCCATGAGCGCCATTGCTGTAAACGAGTTCCTTGGACAAAAATGGCAACGGGTATGCAGCTATTGTTTCCACTGTGACAACAGTATCAGTCGCTGACATAACATAGTACTGTAGTTCTGACTGTCAAAACCACT…
ScPAO	TTGACGATGCGAGGATACTGGTGGCATGGCATCTCAACTTCTCGTTCATTTAGCCTCAGCTTTCTGCTCGTCGTCATACTTGGGACGGACTTTGAAG
XrPt507097	TGCAGGCAGAATAACCAGTTAAAGATAATGTTACAAAACATGCAACTAGCGAACATGAACCATTAGTACTGGTGGGAAAATGCCTACCTTCAATCCGACATATATAAGAAGGCCATTGGGATCTTTCAAGTATTCACTGTCAGGTATGAAGAAACCATGCTTTTTGTGCATATGGATCATGCACTCCTCTATGTTGTCATGCTTGAGATCACACATGAAGCAGACCGAGGGATCCAACATTTCAAGATCAGCCATCTCATCATCTGATTTAGAGTCCTCATCCACTTGCATGTTTGAAGTAGACTCCAGCTCACTTGGGTCCACTTCAACCCACTCTTCCTCCTCATCCTCGTCTTCATCTTCATCTTCATCCATTGCAGAGGGGGCTCTGCGAGGGAC…
XrPt402322	TGCAGGCAGAATAACCAGTTAAAGATAATGTTACAAAACATGCAACTAGCGAACATGAACCATTAGTACTGGTGGGAAAATGCCTACCTTCAATCCGACATATATAAGAAGGCCATTGGGATCTTTCAAGTATTCACTGTCAGGTATGAAGAAACCATGCTTTTTGTGCATATGGATCATGCACTCCTCTATGTTGTCATGCTTGAGATCACACATGAAGCAGACCGAGGGATCCAACATTTCAAGATCAGCCATCTCATCATCTGATTTAGAGTCCTCATCCACTTGCATGTTTGAAGTAGACTCCAGCTCACTTGGGTCCACTTCAACCCACTCTTCCTCCTCATCCTCGTCTTCATCTTCATCTTCATCCATTGCAGAGGGGGCTCTGCGAGGGAC…
XrPt400276	TGCAGATAAGAACCGAATCAGCCACGATCTCACAAGCCTTTCTCCGTTAAAATGCCCCGATGTGTAAACTAAAGAAGGCAAAACCTAATACATGTCTGTTCAAACAATGTCATTTTCGTGATTTGACACTCAGAATAAACTGGGAATACGTCAGTCCAGCTTTTAGTTGCTGCTGCTTTTGTATGCAATCTGTGTTAGTACTGTACAATCCAACTTGCAAACCTCACATTTGTTTACCTTTTTGTGGTTGTATATCATGGTTTGTCGTGCATATGTATTGTACCCCCTCCGTCCCATAAGAGGAGAATTTTGTCAATTTTGATTGAATTTAAATTGGACTACAGGCCTGAACACGGACAAGAGAACTCAAAATTGTGAAATGGGAATTATTATTGATTG…
XrPt389959	TGCAGATAAGAACCGAATCAGCCACGATCTCACAAGCCTTTCTCCGTTAAAATGCCCCGATGTGTAAACTAAAGAAGGCAAAACCTAATACATGTCTGTTCAAACAATGTCATTTTCGTGATTTGACACTCAGAATAAACTGGGAATACGTCAGTCCAGCTTTTAGTTGCTGCTGCTTTTGTATGCAATCTGTGTTAGTACTGTACAATCCAACTTGCAAACCTCACATTTGTTTACCTTTTTGTGGTTGTATATCATGGTTTGTCGTACATATGTATTGTACCCCCTCCGTCCCATAAGAGGAGAATTTTGTCAATTTTGATTGAATTTAAATTGGACTACAAGCCTGAACACGGACATGAGAACTCAAAATTGTGAAATGGGAATTATTATTGATTG…
XrPt507824	TGCAGTCCAGGGTCCAAACTCCTTTGGAGTCTTGCTGCGGGCAGAGAAGAGAGGAACGCCTGTCCCCTCCGCGCTTTTGGCTCCCTCTGAAACGTCCGCTTCCGTCGTGTTGGACGGAACAGCTACGTCCACGTACAGACAATATACCAGTACAATACGAAAACGTTTGTGGTACTATTACTCCGTTCGTGTGGTCCGGCGGCCGTGCTTCCGTGGCGACACTGCGTATGTATGCAGAAGCAGTAGTAGACACGTAGTACAAGCAAACTGCGTACGTCTACTGTATCCATGTGGGTGCGCGACCGTGCTGTTCATATGTTGTCTGAAAATGGCACCTTACTGTGCGTTTGCGCCAGTTCGTTCACAACAGACACCACGAACATCGGTGGGATCCGTCCC…
XrPt509316	TGCAGGTCAATATCCCAATGCACTTAGGAATTTCTACTGCTCCAGATCCGGATGCGTTTCCAACTTGCTCAAATGGATTGCTACAATTCGGGACCTGAACAATATTGACTAGTACCCAGTTATATAAGAATCAAGTTTCAGAGAATCACAGATCACCAACTTGCTGCTGGTTGACCTCTCCGTCCCACAATGTAACTTACCCGCAAACCGACAGACATCAATGCTACAGTTTGGAACAAAAAGACTGCTCATGTACTATCAGATTGTGTGATCCTTTTGCATGCAAACTAAATCTATGGTGCTTTAGATAGCCTGAGGATCTGAAGCAAAGCTATACAAGAGCATTCAACCGATGGAGGTAAAATAGTTGTGACAGTTTCGCTCCCCTGTAAATATGTT…
XrPt505609	TGCAGGTCAATATCCCAATGCACTTAGGAATTTCTACTGCTCCAGATCCGGATGCGTTTCCAACTTGCTCAAATGGATTGCTACAATTTGGGACCTGAACAATATTGACTAGTACCCAGTTATATAAGAATCAAGTTTCAGAGAATCACAGATCACCAACTTGCTGCTGGTTGACCTCTCCGTCCCACAATGTAACTTACCCGCAAACCGACAGACATCAATGCTACAGTTTGGAACAAAAAGACTGCTCATGTACTATCAGATTGTGTGATCCTTTTGCATGCAAACTAAATCTATGGTGCTTTAGATAGCCTGAGGATCTGAAGCAAAGCTATACAAGAGCATTCAACCGATGGAGGTAAAATAGTTGTGACAGTTTCGCTCCCCTGTAAATATGTT…
XrPt400871	CACAAAATGTTAGATGCAAATTTCAATGACAGAGTGNCCAGGTAAAAAGTTTTTCTTTCTTTCCACTATCAAAGAAATGGCCGAATACATGTGAGCAGCACAATTATGTAGAACTAAAAAAGAACACCTTAATTCGCTAGCCGTTGCTGATATTACAGTTGGTAAAGTATCAGTNTTATCCACGGAAAACAATGTTTGGTTAATTACAACTTCACGTTAGTATGATCTTCGCTGAAATAAGGCATGCAAAATAAAACTCTCCAGTGCTATTCTGTGTCAAAAAGTTCACAAACCACAAGTAATTATCTGATTACAGTATGTTGTATACAAACTATGTATACTAACACGCGTAGTAGCAATTGTAAATGGTACAATCATTACTTAAAAGGGTAACAAAAT…
XrPt400732	TGCAGGATTGGGCCCATNTGATGNNCNNGNNNNTAAATACTGCTNNTNNNGCATGCACTACTGTCTCTGTCACTAATGTCGCTTTGCGTTATTTCCTGGTGGTCTTTGGTCCGATGTTGTTGTTAACCAATTAAACCCCCCCTGGAGATCCATAGAGTGGTCCAAATCATGGGTTACCACATGTTTTAAAAGATGATAAAATAAAACCAGGATTCGTGCATGCATGTTGTCATTTTCAGCCGATTATACTGTTTTTATATATGATCAGTTGGACTTGTGTGTTTGCTGGTGTGGTTCGTGCTGAGAAGCTGTTTGTACAGTCCCAAAACAAAAACAAAAAACAGTTTGTGAGATTATGCATTCTGTGGATTTAATAATAGTTGGTCAGGCACAAGCAAG…
XrPt389711	TGCAGGATTGGGCCCATCTGATGTGCATGCAAATAAATACTGCTATTAGGGCATGCACTACTGTCTCTGTCACTAATGTCGCTTTGCGTTATTTCCTGGTGGTCTTTGGTCCGATGTTGTTGTTAACCAATTAAATCCCCCCTGGAGATCCATAGAGTGGTCCAAATCATGGGTTACCACATGTTTTAAAAGATGATAAAATAAAACCAGGATTCGTGCATGCATGTTGTCATTTTCAGCCGATTATACTGTTTTTATATATGATCAGTTGGACTTGTGTGTTTGCTGGTGTGGTTCGTGCTGAGAAGCTGTTTGTACAGTCCCAAAACAAAAACAAAAAACAGTTTGTGAGATTATGCATTCTGTGGATTTAATAATAGTTGGTCAGGCACAAGCAAG…
XrPt400509	TGCAGGATTGGGCCCATCTGATGTGCATGCAAATAAATACTGCTATTAGGGCATGCACTACTGTCTCTGTCACTAATGTCGCTTTGCGTTATTTCCTGGTGGTCTTTGGTCCGATGTTGTTGTTAACCAATTAAATCCCCCCTGGAGATCCATAGAGTGGTCCAAATCATGGGTTACCACATGTTTTAAAAGATGATAAAATAAAACCAGGATTCGTGCATGCATGTTGTCATTTTCAGCCGATTATACTGTTTTTATATATGATCAGTTGGACTTGTGTGTTTGCTGGTGTGGTTCGTGCTGAGAAGCTGTTTGTACAGTCCCAAAACAAAAACAAAAAACAGTTTGTGAGATTATGCATTCTGTGGATTTAATAATAGTTGGTCAGGCACAAGCAAG…
XrPt411307	TGCAGCATATGTCGAAGAATGAAGACGACACCATTGTTGCGATGCTCCCAAAGGTGCAGGGGGACCTGTTGGCGTCGTTGTGCACTGCA
XrPt390051	TGCAGCGAAGAAGCATCCCAGGAGACCAAAAGTTGTGTTCCTCAAAAGGATTGATCCGAGCGAACCCGAGTCCGCTGTGAAATACGTCGCGGCGGATGGGCCAACACGTGAGAAATGCATAGTCAATTCGCCTCAGTCATGTTCAGTGAGCAAACATGATTTGTATCTAAAGAAGACGGTTGTTTCAGAACCCCCTCGGGCTGCATCCGAGCTGTCCGGTGCTGGGAACGGCGCGATGCCTCCTTCTGCAAGGTGACGACCATTCCATTTTTTTTGTTTTGTTTGCAGATTATATTGTTGTATTTGGGGACTCCGTGGTGAAATCGGTGATTTGATGATTGCGCAGCGTATGTTGAAAAATGAAGACGACACCATTGTTGCGATGCTCCCAAAGGTGCA…
XrPt508532	TGCAGACGGAGCTTTTGCATGCAGGCATCATCGGTGGCCTCGGCCTTGACAGTGTCGGCTCTTGCATGCAGACGGAGCTCTTGCATGCTTCCTTCTTTGCCCGCTGTCCAGGCATTTTTGTTTTATATTGCCACCGAGAAAATGAGAAAATCACCTGTTTTTTGCTGTGATGAATTGATACCGGCACCGGCACCGCCACTGTCCCGTCCCATGTGCGGCGAGGAGAAATCGTGGCCAAGAACGCCGGCGCGGCTGACAGCGGCGCCTACTGTTAGTCTGTTGCTGTGGCTGAGCTCACCGCGAACGTGATGCTCCTATCTTGGAAGATTTAGGACACCGTCTTGCTACTGTACTGCTGTACTGCCACTTTGCGTGCGCTTAGAAGCAACTAATTCAGGA…
XrPt508449	TGCAGACGGAGCTTTTGCATGCAGGCATCATCGGTGGCCTCGGCCTTGACAGTGTCGGCTCTTGCATGCAGACGGAGCTCTTGCATGCTTCCTTCTTTGCCCGCTGTCCAGGCATTTTTGTTTTATATTGCCACCGAGAAAATGAGAAAATCACCTGTTTTTTGCTGTGATGAATTGATACCGGCACCGGCACCGCCAGTGTCCCGTCCCATGTGCGGCGAGGAGAAATCGTGGCCAAGAACGCCGGCGCGGCTGACAGCGGCGCCTACTGTTAGTCTGTTGCTGTGGCTGAGCTCACCGCGAACGTGATGCTCCTATCTTGGAAGATTTAGGACACCGTCTTGCTACTGTACTGCTGTACTGCCACTTTGCGTGCGCTTAGAAGCAACTAATTCAGGA…
XrPt400909	TGCAGATGAAATTATGTCAAGGTGGTTACCAATTATCATTGGTGCACCAACAAATCTACACAACTTAGTTTTTAAGTTGATTTATTTGTAAGGGATACTTGTTTCTCATTTAAGAATAAAAGGGAGACTTGTGACGTTTTGCTTTAAATTTTGCAATCTCGGGCCATCTCTGCATCTCTGTGATGCGAGTGCCATGAAAGACATGATTTTTTGACCATGATAAGTTGACAACGAATTTTTTATTCCTGATGCAGCTGATAAGATAATTTGTGCCAAGTAGCCTAATTTGTGCCTCTACAGACCTGTGTTTATGGAGGAGATGCCGCCCGTACCGGTGCTTGACATCAATTTTGCTGCTGCCGCCCACTCCGACTCGTGGCTCCTCCGCCTTCTTCTTCA…
XrPt507356	TGCAGATGAAATTATGTCAAGGTGGTTACCAATTATCATTGGTGCACCAACAAATCTACACAACTTAGTTTTTAAGTTGATTTATTTGTAAGGGATACTTGTTTCTCATTTAAGAATAAAAGGGAGACTTGTGACGTTTTGCTTTAAATTTTGCAATCTCGGGCCATCTCTGCATCTCTGTGATGCGAGTGCCATGAAAGACATGATTTTTTGACCATGATAAGTTGACAACGAATTTTTTATTCCTGATGCAGCTGATAAGATAATTTGTGCCAAGTAGCCTAATTTGTGCCTCTACAGACCTGTGTTTATGGAGGAGATGCCGCCCGTACCGGTGCTTGACATCAATTTTGCTGCTGCCGCCCACTCCGACTCGTGGCTCCTCCGCCTTCTTCTTCA…
XrPt508868	TGCAGATATTGATGAGTGCAAAGAACCGGGCTATTGTGAAGAAGTATGCCACAACACTTATGGAAGTTTCTTCTGTAGCAAGTGCCCTGGTGAATACGACACTATAAAAATGAAGTGCGCCCAGCAAAGTATTCTACCAGGTGAATTCCATAATCCTTTAAGTTCCCCTATGAACACAACAGAACACGAAACCAATATTAAGGTGCACTGCCATTCATTGCAGGTATCGCTATTGGGGTTGGTATAGGCTTTGGCCTTCTAATTCTTGGCTTAAGTGTGATGGTTATCCACCGTAGTTGGAGAAGAGACATCCAAAAGCAACTGAGAAGGAAGTATTTTACAAAGAATCATGGCCTCCTTCTAGAACAATTAATATCATCAAATGAAGATGCAAGTGAA…
XrPt505323	TGCAGCTCACCGAATATGTCAGATGACATTCCAAAGAGGTTTTGCCTCTTCTAATCCTTTCTGTGACTAGTATATTTCACAAGTGCATGTTGATGTTTGTCATGGCTCGCAAGTCACGACAGTTATGTGTATATATAGATATGAAAGCTTTATTTAGTTGAAGTGAAATGCTAATTCTGTGCTTGGGCTGACACGGCTTTATCTCATACAGATACAGCTTGTGGACCAGTATTCAGTGCTTGTGATTAATCCTTTCTGTGATTATGATATTTCACAGATGCATGTTAATGTTTGTCACAATTCACAAGTCACAACAGTTATGTGTATATATAGATATGAAAGCTTCAGATTTCTCCAATACGGCATTCATATGTAGCCTAGTATGTAGACTGCA
XrPt509312	TGCAGCTCACCGAATATGTCAGATGACATTCCAAAGAGGTTTTGCCTCTTCTAATCCTTTCTGTGACTAGTATATTTCACAGATGCATGTTGATGTTTGTCATGGCTCGCAAGTCACGACAGTTATGTGTATATATAGATATGAAAGCTTTATTTAGTTGAAGTGAAATGCTAATTCTGTGCTTGGGCTGACACGGCTTTATCTCATACAGATACAGCTTGTGGACCAGTATTCAGTGCTTGTGATTAATCCTTTCTGTGATTATGATATTTCACAGATGCATGTTAATGTTTGTCACAATTCACAAGTCACAACAGTTATGTGTATATATAGATATGAAAGCTTCAGATTTCTCCAATACGGCATTCATATGTAGCCTAGTATGTAGACTGCA
XrPt399979	CAGCTTGTGGACCAGTATTCAGTGCTTGTGATTAATCCTTTCTGTGATTATGATATTTCACAGATGCATGTTAATGTTTGCACAAATTCACAAGTCACAACAGTTAGGGGTATATATAGATATGAAAGCTTCAGATTTCTCCAATACGGCATTCATATGTAGCCTAGTATGTAGACTGCACTGGATCCNTCAAGGGCGAATTCTGCAGATATCC
XrPt506024	TGCAGCGTCACACAGCTGTGAGATAGGAAACGAGGGATGTAAATCCAAAATGTTCTTTATTGTTTTCTGTCAACAAGGGCAGCGTCACACTTTGCCAGTGCTGTCCATTGAGGGATCTTGCGCCTTCCTAGAGAGTTATGTTGATTCCTTACTGATCATCAAGAAAGAACCGAGTGCAGACCCATACAAGGAAAAAGCGTCGTGCACTACAATCATAAAGCCAAACCGGTTAAGGAGCAGACAAGCAACAGCCGCTTGGTTGTAGCCCACCAATTGACAATTATGCAAAGTTAAATATAGATGGGTCCTATACATGGAAAGGGATGGTTCGGCTGGTTCTTGGAGTGATATTGCGCGAATGTCATGGACAAGTGATTTTCGCTACAATATGTGTCCTGT…
XrPt506346	TGCAGCCAATTGACACAGAGCCCTAGGGTATACCCTCCTTTTTTGAAGAAAATCTCAAGCACTTTTCACAAATTAAATGTGACCATTTATTATGTTTGGAACTAAACAAACTCCTTAAAAAAAAATTGGTGCATATACTCATCTTAAAATCTACAGGGGGGAAATAAAATTCTTATTTGGCACTAGACATGACCAGGCGTCCGGATGGTATCTGGAGTATAATTAAGGAGCTCCTTTGCCAAGAAAATATACATGGAGTAGCTATCTTCGTAAGAAATGGAAGTTAACAGGTTCCACAATGAGGTACATATCATAGCAAATTATTTCAACTTTGGCAGCAAGTAGAACATGTCCTTTCCCAGCGCATGTCTCTAGAAGAAGCCCCAAATTTCATTATAG…
XrPt508293	TGCAGCACCAACTTNTGAATTAATTTCAGAAACTGCAATGCTTTGCTGTGACGAACCAAGATACTCTGTGAGAAGAGACCCCATCACATCTTCAGCCTGTTTACTCCGAGGATGAGGATTCAGATGAGATTATTGTGGTGAGTACAAAGAATTGGGGAGTCAAATGTAAAGATGCTATAATGATCAGTCACACCAGAGTAACAGAATCATTCATAAGGGTAAATAAGTCTCACCTTCCCGCAGACAAAACGGCAATTTTTTATACCGTTAATAAGAGCATTTCTCTGAGCATCCACAACTGCTGATTCATTCATTTCAATTCCAACAACCTAGCATATTCAGCAACATAACTATGAGAAATGCTATTCCAAAGCAATGATGGAGCCATCTAACATGAAT…
XrPt505958	TGCAGTTGAAGGTGAAAAAGAGAGTATTAGAACAGAAGAGCTGATTGAACACAGATTGAAATCCAATAGGTTCTTACTTGTATTGGATGATATATGACAGTTTACTGATCTGGATGACTGGAAAAAACTATTATTGATACTCGGCAAGTCACAAGAAAAGGGTTCCATAATTCTAGTCACAACCCGGCAAAAAGAAATAGCAGATCATGTTAAGAAAACTGAAGAGGCAAAAGAACTGAACGGTTTAGAACCTGAAGAGTTTAGGAAGCTATTCCTTGTATATGTCTTTGATGCTGAGCAATATCCAAGAGATAAACTTCATTTGCTTGACACTGGAGAGGAGATAATGGGAAAACTAAAGGGCTCCCCTCTTGCAGCAAAAACCGTTGGTAGATTACT…
XrPt509066	TGCAGGGATCTGTTGAGTTCTGTGTTAAAAAGGGGGGAGGGCATGCCTTGCAGGAGCTGAAGGGCATAAATGGTCTCCATGGCCAACTAAAAATTAAAGGCCTTGACAATGTTTTGAGCAAGGATGAAGCCACCAAGACCGACATGAAAAGAAAAGAGAATCTCAAGGTGCTGAGACTGGAATGGAGTTCAGCTAGTAGAAGTCTCACCCCTGTGACTGACTATGAAGTACTAGAAAACCTACAGCCACATCAAAACTTGAAGGAACTTCATATTGTAAGGTATCTTGGCGCAACAGCTCCGAGTTGGTTGCAGTTTGCGGCGCTGAGGGAGCTGCA
XrPt508285	AAACAGCTATGACCATGNTTACGCCAAGCTTGGTACCGAGNTNGGATCCACTAGTANNNNGCNGCCAGTGTGCTGGAATTCGCCCTTGATGGATNCCAGTGCAGCTGTGGGTTCCATAACTATTCATCTCGTGCTCAGGTGATCACATGTTAATATACTCGTCTGTCATATCTTAATTCTCAATCACAGTGATTGTTTGTGTCATACTGTCCTGCCTTCTGAATTGTAACAAGAATGGGCTTTGTGTATTATGCCGATTGTGGCTAACTCTAGTTTAGCCCTGATACTACCATTGCTCAGGTCATCATTAGAGCCTTTAATATTTCCGATCTTGTTGCCTTCCTATCATCTAAGTTCCCTCACTTCTGCATTTATTCTTAAAATTGTTCTTTGTTCACT…
XrPt505869	TGCAGTTGATGGAGCTTCTTCACGGCAATTTCTTCTCCTTTATGAGTGGCCTGATAAAACCGACAACTTGTCATGGTACAAATCTTGATTCTAATGAATGTGAGGAGCACATACCCTGTAAACATCTCCGTACCCACCGCTGCCGACTTTCTGTTCCTTTGCAAAGTTGTTTGTGATAACTTTGATTTCATGGAGTTGAATATCCCACGTACCCGGCAAGCTTACTGGACGATCGGTCAACTTCCTGAGAAACCAAAATTATAATGGGATGCACATGCACCATCGGTCAACGACTGGTGCGGCACCTAGAAACACGAAGGATTGAAACTACGCCATAACATCCATATATATAGTTTCCGCATTTTATATTGCTGGGGCGCCTAGAATTGTTTTGCCGCT…
XrPt398576	TGCANAGGCTCTACTTGAACGACAACTCCTTCTCTGGCACGTTCCCTGTAAACCTCAGCTCCTGCGTCAGCATAAACAAAGTGGAACTGCACAACAACAAGCTTGGCGGGCGCATCCCGGCTGANCTCGGANAAAAGTTCACACGCCTGGCAGTGATCTCATTGAGTAACAACAGTTTCACAGGTTCCATCCCAGCATCACTGG
XrPt400925	TGCAGCACACGGTGATCCCCGACCGGCCCATGTTCTTCCCGGAGTACCCGCCGCAGGGTACGTACGGCGGTCATAACCCTCTCTGTGTACAAGCAAAAGCAGCTATGAGAAACTTTCCATTCAGTCAGGTTCTACTGAATTTTGGTCTTCTTGAGATAGATGTTCTACTTCTTTCATTCAGTCAAGTTCTACTGAAACTTTTTTCGCAAAATAAAATAAAACTGAAACTGAAAAAAGGCACAGAGACATGAATGCTTGCTGCACAAGCACAACCCCACATGAATAATTTGCTCAGATTCATCTAGAAAATAATTTGCTCAATTCAGTTACTCAGATGCCGCGGCAGATATTTTCAAGCACCAACCTGTTTTTTACATACATACTTTTTGACTGCAAACA…
XrPt509276	TGCAGGGAGATCATCACGTCCTGATATCCATCCTTTTGGCAGACCCTGGCTTGGTTCTCTTATTTTACCGCTGCCACACCTACTCATCCCCTAACTTGAGAATCATTGGGCTCCAGCCTGGCCTCCGATGAAAGATTTTAGTGGCCACGAGAACTAGCATTGCTGTCTCATTGCACTGTCAGTTTTGGTGGTTTTATCTCCGTAGGGCACACCAAAATGAGAGAAATGATGAACAATTGAAAACTTTTCTCTCGTAGGATAATTCCTGACTTTTGTCTCACTTGCACATAAATATATAGATCATGCTCTTTTATGTGCTTTTCTTTAGACTTAACCAACTTATCATTTCTCTTTCCTGTGCACATATGCACCTGCGCACTGCA
XrPt507958	TGCAGGATCACCCACCCTTGAGCCCCGCCGACCTCCGGCCCCAACTTTGCTTCACGTGGCGGCAGCTGCCGCTGAAGAATCGCGACATATATAAGCCGCCGCCGCAAGCTCCTCAACGAATTGATTTTTTTATGATATTCACTGATTTAAAAAATAAAATCATAGATTTGAAAAAAAATCATGAATTTAAGAAAACATCACTAATGTTAGAAAAGTCCACAAATTTGAAAACATTACACAGATCTAAATAAGGACACAATTAAACAAAAGTTAACGAAATTTTCACAAATTTTGAAAAATAATAATTAATAAAAAGTAAAATAAAAAGTAACATAAATTGAAAAAACATAACGGAAAACTGAATGAAAAGCAAAAAAATAAAGTAGAAAACCTTTCAGA…
XrPt509303	TGCAGGAAAAGAAACTTTGTCTGTCATCTAAGTGACGTACATGGATAAGAAAAAGGATTCTGCTACTACTCCCCTGCTATGTATGTAGTGTTAAAAACGTTCTTATATTATGGGACGGAGGGATTATGTATTCTGGTTGTGAACATCTTCAGTCTTGCAGTCTTGCTAAATTCAGACTTGCCTAAGTCTCTACAGCCAATATGACTTAGAAGTTAGAATTAATCAATTAACCCCCTGTGGCGTATTATCTACTCTAATCCAGGTCTAAATCAAGGTAATAAAGAGGAACTGTTCGCAGGAACAACCAGTCAAGAAAAAACTTATCCAAATCACCATTTGTACGTGATAAGCACAAAATAAAACATAAAGCTGCA
XrPt390375	TGCAGGAAAAGAAACTTTGTCTGTTATCTAAGTGACGTACTACATGGATAAGAAAAAGGATTCTGCTACTACTCCCCTGCTATGTATGTGCTGGTTCTGGTTGTGAACATCTTCAGTCTTGCAGTCTTGCTAAATTCAGACTTGCCTAAGTCTCTACAGCCAATACGACTTAGAAGTTAGAATTAATCAATTAACCCCCTGTGGCGTATTATCTACTCTAATCCAAGTCTAAATCTAGGTATTAAAGAGGAACTGTTTGCAGGAGCAACCAGTCAAGAAAAAACTTATCCAAATCACCATTTGTATGTGATCAGCACAAAACAAAACATAAAGCTGCA
XrPt505375	TGCAGGCATTCCAATTCTTCATTGTGCTTATTGACATTCTGAATTCTCAGGTATGTCGTTCATGCCGTACGTTGACCTGCGCAGACTGGTATATCATTCATGATTTAATCGTCCTGTTAGCTATAGTTGCTTCTAATTGATCGCTCGTAAATTGATGCTGCCATTTCCCGATCATCCATACTTACACGTTCATCGTCAGGTCAGGTACTCATGTGACGGCTCTACTGGGCGCAGGGCAGCCATGGTCGTGGTAGGAGAAGCAGCAGTCATAGTTGCAGTAGTGGGGTGGTTCGTGTCGCCGAACATCGCCATGCTCATGGAGATCGCACGAGCCTGCGTATCCAAACAAGTACAAACTGTCCACAGGCATCAAGGAGACGCTGCA
XrPt389355	TGCAGCTGTGGGTTCCATAACTATTCATCTCGTGCTCAGGTGATCACATGTTAATATACTCGTCTGTCATATCTTAATTCTCAATCACAGTGATTGTTTGTGTCATACTGTCCTGCCTTCTGAATTGTAACAAGAATGGGCTTTGTGTATTATGCCGATTGTGGCTAACTCTAGTTTAGCCCTGATACTACCATTGCTCAGGTCATCATTAGAGCCTTTAATATTTCCGATCTTGTTGCCTTCCTATCATCTAAGTTCCCTCACTTCTGCATTTATTCTTAAAATTGTTCTTCGTTCACTTGCATATTACACACATAACTTTCCTTCCATGTTGTTCGTTGTCTATTTAGGCTCGTTTGGCATTGCAGTGGATCATGATAATCTAGCTTTTCCAACTCG…
XrPt400424	TGCAGCCGCTTGTTTGTGANNNAAAGCACACACCGGGTGACTAATATTTTTGATAGAGATGGAGTTGGAGACCATATCTTGAGGGCCAGAGTAGATGACCATATCAATGTAAGTAGAAACAGACATCAACTTGTGTAATCCTGTCACCGAGTACCGATATTTTCCATGATTGGTCCACAGCAATTTACCNTTACCGAACGGACCAACTTCCGGAATGCCACACTCTGCCAGATCAATATCTTCATCTCCCCCATAATGGAAAATCAGCAGAAACTTTTCNTACATTAGAGATTCATAGATCACTCNCCCGATGCTTGNNACCACTTGCCTANAGCTGTCATCCACCCCCTCTAAAATCNNNNNTCTTCATCCTGCCCNNCNNATAGTGCCATTACATGN…
XrPt401400	TGCAGAGTTATTCAGGTACAAAAATTGCACATTCATTTTCTAATTTCATTTTAAAGTGTTAGATTAATCGCTTTTGAACTAAAAAATTGTAACATTTATTTGCAGAGGGTTTTGGAGCATTGCCGTAAACCAGAGACTCAAAGTGCTGTGATGAATGAAATTGTGCAACATGCTTTTGCTTTGACTGAAGATAAATATGGGAACTACGTTGTTCAGGTATGTCAGTACACTCTGTATATGCATATACTGGAATACTTTTCTATTTCTGTGTTGACTTGATCAAAAACAAAGTAGCCTAGGCCGTGCCGCACTGTGTCTCCCACCTATGGATCTCTGATTTATATACATCGTACAGCCCTAAGCCACTAGTACAGCCAAATAATCTACATATACTTGCTG…
XrPt508516	TGCAGGGAGATCATCACGTCCTGATATCCATCCTTTTGGCAGACCCTGGCTTGGTTCTCTTATTTTACCGCTGCCACACCTACTCATCCCCTAACTTGAGAATCATTGGGCTCCAGCCTGGCCTCCGATGAAAGATTTTAGTGGCCACGAGAACTAGCATTGCTGTCTCATTGCACTGTCAGTTTTGGTGGTTTTATCTCCGTAGGGCACACCAAAATGAGAGAAATGATGAACAATTGAAAACTTTTCCCTCGTAGGATAATTCCTGACTTTTGTCTCACTTGCACATAAATATATAGATCATGCTCTTTTATGTGCTTTTCTTTAGACTTAACCAACTTATCATTTCTCTTTCCTGTGCACATATGCACCTGCGCACTGCA
XrPt399994	TGCAGATTGGTTTTCTGGTCTTATATAGTCCGACTCAAGCTGTGAACAAGGTGAATTATTTCCATTGAAGCATGGTCTTTGATTTGGTTTTCTCCAAAATCTCACATGAGCCAAACGGAAGTGAAGGCGAAGGAGTGCTAGCATACAGAAATAATGGTAATGATATTCCTGAAGAAGCATACATATACAAGGAGCTGCTGCATGCATGCTAGCCAGAGTACATCATTTTAACATGTTGTGATCATTCATTTCACCTTGAGTCAACTTATACCAGAACCTTTAATGGCATGGAGATCAAAAGCACGGGATGCATGTGATGATGTAGTGTGTCTAAATTGCTTTCGCACAGCAATCCCCATTCTGCTCACTGTCGTAATTCGCATGTGAGATCGGACTCAG…
XrPt506805	TGCAGATTGGTTTTCTGGTCTTATATAGTCCGACTCAAGCTGTGAACAAGGTGAATTATTTCCATTGAAGCATGGTCTTTGATTTGGTTTTCTCCAAAATCTCACATGAGCCAAACGGAAGTGAGGGCGAAGGAGTGCTAGCATACAGAAATAATGGTAATGATATTCCTGAAGAAGCATACATATACAAGGAGCTGCTGCATGCATGCTAGCCAGAGTACATCATTTTAACATGTTGTGATCATTCATTTCACCTTGAGTCAACTTATACCAGAACCTTTAATGGCATGGAGATCAAAAGCACGGGATGCATGTGATGATGTAGTGTGTCTAAATTGCTTTCGCACAGCAATCCCCATTCTGCTCACTGTCGTAATTCGCATGTGAGATCGGAGTAGC…
XrPt411022	TGATGGANCCAGTGCAGAGTTATTCAGGTACAAAAATTGCACATTCATTTTTTAATTTCATTTTAAAGTGTTAGATTAATCGCTTTTGAACTAAGAAGATTGTAACATTTATTTGCAGAGGGTTTTGGAGCATTGCCGTAAACCAGAGACTCAAAGTGCTGTGATGAATGAAATTGTGCAACATGCTTTTGCTTTGACTGAAGATAAATATGGGAACTACGTTGTTCAGGTATGTCAGTACACTCTGTATATGCATATACTGGAATACTTTTCTATTTCTGTGTTGACTTGATCAAAAACAAAGTAGCCTAGGCCGTGCCGCACTGTGTCTCCCACCTATGGATCTCTGATATATATACATCGTACAGCCCTAAGCCACTAGTACAGCCAAATAATCTA…
XrPt389980	TGCAGGCATTCCAATTCTTCATTGTGCTTATTGACATTTTGAATTCTCAGGTTATGTTGTTCAGGCAGTACGTTGACCTGCACAGACCGGTATATCATTCATGATTTAATCGTCCTGTTAGCTATAGTTGCTTCTAATTGATCGCTCGTAAATTGATGCTGCCATTTCCCGATCATCCATACTTACACGTTCATTGTCAGGTCAGGTACTCATGTGACGGCTCTACTGGGTGCAGGGCAGCCATGGTCGTGGTAGGAGAAGCAGCGGTCATAGTTGCAGTAGTGGGGTGGTTCGTGTCGCCGAACATCGCCATGCTCATGGCGATCGCACGAGCCTGCGTATCCAACAAGTACAAACTGTCCACAGGCATCAAGGAGAAGCTGCA
XrPt507815	TGCAGCACACGGTGATCCCCGACCGGCCCATGTTCTTCCCGGAGTACCCGCCGCAGGGTACGTACGACGGCCATACCCTCTCTGTGTACAAGCAAAAGCAGCTATGAGAAACTTTCCATTCAGTCAAGTTCTACTGAATTTTGGTCTTCTTGAGATAGATGTTCTACTTCTTTCATTCAGTCAGGTTCTACTGAAACTTTTTTTCGCAAAATAAAATAAAACGAAAGTTCTGCTGAAACTGAAAAAAGGCACAGAGACATGAATGCTTGCTGCACAAGCACAACCCCACATGAATAATTTGCTCAGATTCGTCTAGAAAATAATTTGCTCAATTCAGTTACTCAGATGCCGCGGCAGATATTTTCAAGCACCAACCTGTTTTTTACATACATACTTTTT…
XrPt390002	TGCAGGCATTCCAATTCTTCATTGTGCTTATTGACATTTTGAATTCTCAGGTTATGTTGTTCAGGCAGTACGTTGACCTGCACAGACCGGTATATCATTCATGATTTAATCGTCCTGTTAGCTATAGTTGCTTCTAATTGATCGCTCGTAAATTGATGCTGCCATTTCCCGATCATCCATACTTACACGTTCATTGTCAGGTCAGGTACTCATGTGACGGCTCTACTGGGTGCAGGGCAGCCATGGTCGTGGTAGGAGAAGCAGCGGTCATAGTTGCAGTAGTGGGGTGGTTCGTGTCGCCGAACATCGCCATGCTCATGGCGATCGCACGAGCCTGCGTATCCAACAAGTACAAACTGTCCACAGGCATCAAGGAGAAGCTGCA
XrPt402139	GGAAACAGCTATGACCATGATTANNCAAGCTTGGTACCGAGNTNGGATCCACTAGTANNTTGCCGCCAGTGTGCTGGAATTCGCCCTTGATGGATNCAGTGCAGATTGGTTTTCTGGTCTTATATAGTCCGACTCAAGCTGTGAACAAGGTGAATTATTTCCATTGAAGCATGGTCTTTGATTTGGTTTTCTCCAAAATCTCACATGAGCCAAACGGAAGTGAAGGCGAAGGAGTGCTAGCATACAGAAATAATGGTAATGATATTCCTGAAGAAGCATACATATACAAGGAGCTGCTGCATGCATGCTAGCCAGAGTACATCATTTTAACATGTTGTGATCATTCATTTCACCTTGAGTCAACTTATACCAGAACCTTTAATGGCATGGAGATCAAAA…
XrPt507084	TGCAGAACAGCAACGGCGACTCATCCACAGTGCCCGTGCTACAGCACCGTCCTCTCCACCGTGCATGTATAGGGTGCCCGGCCGGTCCTACAGCTCCTGATCTGGGCCGCCCATTTCTCATCCAACGGTGAATTTACGCTGTGATCCCCCTCTGGAACGAGAAACCAGCGAGATACTGTGTGCTCGCGTGATTGGAACAGGGGAAGAAAACAGTGTACACACTAGCTCAGCCCGTCCCTAGAAGCGGTTAGCAATAAAAAGGCAGTTCGTGCGCCGAGGATTCTGTTATTCAGGTGGTTCCGTGGATCTATGCGCCGAAAAGTCGGTTGTTCAGGTTGCAGTCACGAACAAGCAACAGAAAGGTCATGGCGAAATAGCTCTACCGAAAATCCTATTCTT…
XrPt400890	TGCAGGGATCTGTTGAGTTCTGCGTCAAAAAAGGGGGAGGGCATGCCTTGCAGGAGCTGAAGGGCATAAACGGTCTCCATGGCCAACTAAAAATTAAAGGCCTTGACAATGTCTTGAGCAAGGATGAAGCCACCAAGACCGACATGAAAAGAAAAGAGAATCTCAAGGTGCTGAGACTGGAATGGAGTTCAGCTAGTAGAAGTCTCACCCCTGTGACTGACTGTGAAGTACTAGAAAACCTACAGCCACATCAAAACTTGAAGGAACTTCACATTGTAAGGTATCTTGGCGCAACAGCTCCGAGTTGGTTGCAGTTTGCGGCGCTGAGGGAGCTGCA
XrPt399937	AAACAGCTATGACCATGATTACGCCAAGCTTGGTACCGAGCTCGGATCCACTAGTANCGGCCGCCAGTGTGCTGGAATTCGCCCTTGATGGANCCAGTGCAGGGAGATCATCACGTNNTGATATCCATCCTTTTGGCAGACCCTGGCTTGGTTCTCTTATTTTACCGCTGCCACACCTACTCATCCCCTAACTTGAGAATCATTGGGCCCCAGCCTGGCCTCCGATGAAAGATTTTAGTGGCCACGAGAACTAGCATTGCTGTCTCATTGCACTGTCAGTTTTGGTGGTTTTATCTCCGTAGGGCACACCAAAATGAGAGAAATGATGAACAATTGAAAACTTTTCCCTCGTAGGATAATTCCTGACTTTTGTCTCACTTGCACATAAATATATAGATC…
XrPt399989	TGCAGCACACGGTGATCCCCGACCGGCCCATGTTCTTCCCGGAGTACCCGCCGCAGGGTACGTACGGCGGTCATAACCCTCTCTGTGTACAAGCAAAGGCAAATTTTAACATGCTCCCTCTTACCCCTTATTTTTACATATGAGGTAAGAAGGTAAGAGTTAATCCGACCACTAATTAATGTGATCAGCGGCTCAGATCTATTACATACTCTTACCTCTCATGTGAAAAGAGGGGGTAAGAGGGACCATGCTAAAACTGCTCGCAAGCAAAAGCAGCTATGAGAAACTTTCCATTCAGTCAAGTTCTACTGAATTTTGGTCTTCTTGAGATAGATGTTCTACTTCTTTCATTCAGTCAAGTTCTACTGAAACTTTTTTTCGCAAAATAAAATAAAACGA…
XrPt506625	TGCAGGGATCTGTTGAGTTNTGAGTTAAAAAGGGGGGAGGGCATGCCTTGCAGGAGCTGAAGGGCATAAATGGTCTCCATGGCCAACTAAAAATTAAAGGCCTTGACAATGTTTTGAGCAAGGATGAAGCCACCAAGACCGACATGAAAAGAAAAGAGAATCTCAAGGTCATGAGACTGGAATGGAGTTCAGCTAGTAGAAGTCTCACCCCCGTGACTGACTATGAAGTACTAGAAAACCTACAGCCACATCAAAACTTGAAGGAACTTCATATTGTAAGGTATCTTGGCGCAACAGCTCCGAGTTGGTTGCAGTTTGCGGCGCTGAGGGAGCTGCA
XrPt402327	TGCAGAACAGCAACGGCGACTCATCCACAGTGCCCGTGCTACAGCACCGTCCTCTCCACCGTGCATGTATAGGGTGCCCGGCCGGTCCTACAGCTCCTGATCTGGGCCGCCCATTTCTCATCCAACGGTAAATTTACGCTGTGATCCCCCTCTGGAACGAGAAACCAGCGAGATACTGTGTGCTCGCGTGATTGGAACAGGGGAAGAAAACAGTGTACACAGTAGCTCATCCCGTCCCTANAATCGGTTAGCAATAAAAAGGCAGTTCGTGCGCCGAGGATTCTGTTATTCAGGTGGTTCCGTGGATCTATGCGCCGAAAAGTCGGTTGTTCAGGTTGCAGTCACGAACAAGCAACAGAAAGGTCATGGCGAAATAGCTCTACCGAAAATCCTATTCTT…
XrPt411118	TGCAGGTGAATCAGGCCGTCTTACCACATTAAAGAAGACCCCGAGTGACTAGTCTCTGGTTGGTCTTTTTGTTTATTATTGTACACTAAACATACTAAATATCTCCATTTGCACCCTAAGAACATCTAAAGTAATATTCAGGAATCAGATATGAAAAGAACAATCAACTGAGTGTGTCTCTGATATCCAATTAATATGTGTTGTTTAAGATTTCGTTTTTAACTAGTAAACACTATTCTGGTGGAAAACATTGTGCAGCATCTTATAACTGACTGATTACCCTAACCACACGAATAACCTTTTTGCCAGATAAACATAGAACTATGCAACAGAGGAAGGTACAAGGTTAGTGGAGATTTACGAGTTTGATCACATACTTGCATTATGTCACTATAACGT…
XrPt390749	TATCCCTCCCCCCTGATTTCCAGTTGGTGAGGCCCATCCCATCTAGANNTCCAATTAAATTTCAACATATCAGTNTATAACTTAATTCCGTGCAAAACAACGCGTAAGTGTAGCATCTCTCTAGCTCTACCTCTACTTGTAGCAGCAGCTGCA
XrPt507313	TGCAGAACAGCAACGGCGACTCATCCACAGTGCCCGTGCTACAGCACCGTCCTCTCCACCGTGCATGTATAGGGTGCCCGGCCGGTCCTACAGCTCCTGATCTGGGCCGCCCATTTCTCATCCAACGGTGAATTTACGCTGTGATCCCCCTCTGGAACGAGAAACCAGCGAGATACTGTGTGCTCGCGTGATTGGAACAGGGGAAGAAAACAGTGTACACACTAGCTCAGCCCGTCCCTAGAAGCGGTTAGCAATAAAAAGGCAGTTCGTGCGCCGAGGATTCTGTTATTCAGGTGGTTCCGTGGATCTATGCGCCGAAAAGTCGGTTGTTCAGGTTGCAGTCACGAACAAGCAACAGAAAGGTCATGGCGAAATAGCTCTACCGAAAATCCTATTCTT…
XrPt401221	TGCAGAGGCTCTACTTGAACGACAACTCCTTCTCTGGCACGTTCCCTGTAAACCTCAGCTCCTGCGTCAGCATAAACAAAGTGGAACTGCACAACAACAAGCTTGGCGGGCGCATCCCGGCTGAGCTCGGAGAAAAGTTCACACGCCTGGCAGTGATCTCATTGAGTAACAACAGTTTCACAGGTTCCATCCCAGCATCACTGGCGAATCTGTCCTATCTACAATTCCTTGATTTTTCTAAGAACCAGCTAGTTGGCTCAATTCCACCAGGGCTGGGAAGCATCCAGAGCATGCAGTTTTTCACCCTCTCCGGAAACAACCTCTCTGGTACGCTTCCACCTTCTCTCTACAACTGGTCGTCACNNNNNNNNCNNTCATGTANGNCNCNNANNTGTTGTA…
XrPt402339	TGCAGTAATTTCGGGTTTTAGAGCCGACCAGTTCCGTTGATAGAACCTCGCCGGGAAACCATCCGTGCCAGGAGCTTTCAGCGGGCCGATTTGAAACAAAGCGTTAGATACTTCCTCCTCAGAAAACGGCGCGTTCAACATGGCGTTCATCTGTTCAGTTACCTTCGGCTCAATACCATCAAGCACAGCGTCGGGTGTTAGGGTCGGATCTTTGGCGTAAACTTCCTTGAAGTAGGAAGTGGCCATGCGTTCCATGTCCGACGGAGAAGAACACCACGAGCCATCAATGCACCGTAATCTCTGGATGTAATTCCTTCGCGGCCGCCACAATGCTCGCCTATACAAATATACCGTGTTCCGTTCACCTTCTTGCTGCTGTTTAGGGCATTGCATCCGGTG…
XrPt401566	TGCAGTAATTTCGGGTTTTAGAGCCGACCAGTTCCGTTGATAGAACCTCGCCGGGAAACCATCCGTGCCAGGAGCTTTCAGCGGGCCGATTTGAAACAAAGCGTTAGATACTTCCTCCTCAGAAAACGGCGCGTTCAACATGGCGTTCATCTGTTCAGTTACCTTCGGCTCAATACCATCAAGCACAGCGTCGGGTGTTAGGGTCGGATCTTTGGCGTAAACTTCCTTGAAGTAGGAAGTGGCCATGCGTTCCATGTCCGACGGAGAAGAACACCACGAGCCATCAATGCACCGTAATCTCTGGATGTAATTCCTTCGCGGCCGCCACAATGCTCGCCTATACAAATATACCGTGTTCCGTTCACCTTCTTGCTGCTGTCTAGGGCATTGCATCCGGTG…
XrPt399791	TGCAGTAATTTCGGGTTTTAGAGCCGACCAGTTCCGTTGATAGAACCTCGCCGGGAAACCATCCGTGCCAGGAGCTTTTAGCGGGCCGATTTGAAACAAAGCGTTAGATACTTCCTCCTCAGAAAACAGCGCGTTCAACATGGCGTTCATCTGTTCAGTTACCTTCGGCTCAATACCATCAAGCACAGCGTCGGGTGTTAGGGTCGGATCTTTGGCGTAAACTTCCTTGAAGTAGGAAGTGGCCATGCGTTCCATGTCCGACGGAGAAGAACACCACGAGCCATCGATGCACCGTAATCTCTGGATGTAANTCCTTCGCGGCCGCCACAATGCTCGCCTATACAAATATACCGTGTTCCGTTCACCTTCTTGCTGCTGTTTAGGGCATTGCATCCGGTG…
XrPt389678	TGCAGGGAAAGTATACCTGCAATACAAGCATCTGAAACCGGTCGCTGTGTTTGGATCCCAGGAAACATGCTAACAGACATGTATCATTGCTTCACGACTGGCACGAATTGTCCACTAGTATAAATCAACACCGTCCACCTGTTTCCCGTCAGGAGCAGAGCATCGGCCCCTTTGTACTCTCTACCCTCTCTCTCTCACACACACGAGTACTCCACAGTCCACACACACACACCCGAGCCTCCATTTACGCGTTCTCGGTCATGGATCACACGATCATGCACCACCATAGCCTGGAGGAGCAATGCAGCAACCAACGAGACGCTGCAACGGCTTCTAGCACGCGCAGCAGCGCTAGTGCCAGTGTCTCGCAGGTCGCCTTCGTGCTCGCCGCCGTTGCTT…
XrPt505512	GCCAGTGTGCTGGAATTCGCCCCTGATGGATNCAGTGCAGGGAAAAGTATACCTGCAATACAAGCATNTGAAACCGGTCGCTGTGTTTGGATCCCAGGAAACATGCTAACAGACATGTATCATTGCTTCACGACTGGCACGAATTGTCCACTAGTATAAATCAACACTGTCCACCTGTTTCCCGTCAGGAGCAGAGCATCGGCCCCTTTGTACTCTCTACCCTCTCTCTCTCACACACACGAGTACTCCACAGTCCACACACACACACCCGAGCCTCCATTTACGCGTTCTCGGTCATGGATCACATGATGATGCACCACCATAGCCTGGAGGAGCAATGCAGCAACCAACGAGACGCTGCAACGGCTTCTAGCACGCGCAGCAGCGCTAGTGCCGGTG…
XrPt507143	TGCAGGAAGAGGACTCATTGACCTTCCCTCTAACCACAGAGATTATCGGAGTCGTCATTTTCGTGAGTACTTTTCCTCAAGAATCTAACATAGTTTTATTGATTGGGGATTTCATTGAAATTTTGATGTTGACTTCAATAATTTTTGAACACTTTATCCCACCTAAACGACATAAAAGATATAGAGTAGATGGACCATGTCATCACATGAAGCAATTTACAATTTTGTATCCTATATACGGCATATGCATCATCAGACTCTAGGCACGCAGAGTCCAAATACACCCCGAATAGATTTGTATTACTGGTAGTTATGTCGGTGAAATGATTTATGTTTGCATTTACATATACACAGTGCTTCATCTCGTAGGACATTTTTGTTTCAACTTAATACTTGTCT…
XrPt507265	TGCAGTACATCCGTGCGGGCACCACCGCACCAGCAAAGAAAGCTCAGGCACCTCGTCATTTACTGTCCCGGCTGTCCAGTTATTGCCGCGGCCGTCGTTTGGTTGGTGTTGAGGTACCTCCGGGGATTGGGAAACTGACAGCATTGCACACGCTTGGTGTGGTCAATGTCAGTGCTTCAGGGACAAAGGCTGTGCTAGAAGAGCTCAAGAAACTCACCCACCTGCACAAGCTCGGAGTGTCTGGCATCAATAAGAGTAACAGCGACAAGTTTTTCCTTGCAATCTCAGTTTTTGTCCATCTGGAATCACTGTCAGTGCAGCTTGAGGATAACAGTGAAGCTTGTTTGAATGATATAAAGCTGCCTTTGAAGGGCCTGCA
XrPt509207	TGCAGCACCATGCCGCAAGGCCCCCGACCGATTCTTGGTATGAAAATCACCAGCTGTAGCGCCAACCTTAAGGAAAATCCCAGCCTCTACCCATCAGGTTTCCAAATCTCCAAATTTTTTGCAGTAACTTCCCGCATGCACAATATCGCCACGATGGATCCATTGATTTGGGCCTAACTAACACCCTAGTCATTTGTTTTAATGAGGAAAATCTAGCAATAAATGCAATTATCGTTAATTTTCAACAGTTATATAGATGGACCAATTCATCATATAACTTACAACTGACAGCCGACCCAATCTGGAATAACTTCAATAAAAAGAAATCAAACACACAAGGCATCATTAAAGAAGAAAAAAGAATTATCACATTTTTCCTCTAATAAATCATCAGCAGTT…
XrPt505284	CCATGCCGCAAGGCCCCCGACCGATTCTTGGTATGAAAATCACCAGCCGTAGCACCAACCTTAAGGAACATCCCAGCCTCTACCCATCAGGTTTCCAAATCTCCAAATTTGTCGCAGTAACTTCCCGCATGCACAATATCGCCACGATGGATCCATTGATTTGGTCCTAACTAACACCCTAGTCATTTGTTTTAACGAGGAAAATCTAGCNNTAAATGCAATTATCGTTAATTTTCAACAGTTATATAGATGGACCAATTCATCATATAACTTACAACTGACAGCCGACCCAATCTAGAATAACTTCAATAAAAAGAAATCAAACACACGAGACATCATTAAAGAAGAAAAAAGAATTATCACATTTTTCCTCTAATAAATCATCAGCAGTTACCTTTG…

## Sheet: Tab. 1b
Marker	Sequence
XrPt508616	GNGTCAATTAACTTAACTTTCTTCTTTAATCATGATTAATTCCCGGGATGAGTGTTAANTCACGAAAATTGACTGGACAACTNTTNTGTTAAATAAAAGCAGATTATTTGCAGTACAGTAGTAATTGATTGCCCAGACATTACCAGAGATGAAATGTTTATCAAAGGATCGATTGCCCAGACATTACCAGAGATGAAATGTTTATCAAAGGATTGATTGCCCAGACATTACCAGAGATNAAAGACCTGTTCGGAATTCCACCAGCTCCGCCAAATCCCGGTACNTATGGAGCCAGGAAACAGACGCTCCGGGATTTTCAACTGTAACTCCTCCTGCTCCGGGAGTGGAGTTGCGGAGCGGAAGTCCTCCGAACAGGGCCGAAATGTTTTGTCTTACAAC…
XrPt399651	TGCAGATTTCATACCTCTATGGTAGATGTAACATGCCAGCTTGGCCATGCTCTGCCTTGAGTTATTGCAGCACCATGAATCTGTCAAACAGTAAACCAAACTAAACCAACCTGACATGTGCGATAATGATAGATGTAACATGCCAGCTTGGCCATGCTCTGCCTTGAGTTATTGCAGCACCATGAATCTGTCAAACAGTAAATTATGAGCACTCAGCCNGCATATATGAACATCTAAATCCATATACTGAACATTTATGGTAGTTCTAGTAACATATCAAAAGCAAGGAGAGAGAGGTCAGATTACACAACTAAGAGTCNNNATTCTGAGAATAGGACAACTAGTAAAAATGGNN
XrPt509317	TGCAGATTGCTTCCTCTTTATTTCCCACGGGACAAACAAGAGGAAGAGATAGCTTCGTTAAAACTTCCAGCTGATATTGGGGATGAGAATGGTGAGCCAATAATAGATGAAAGGAAAATAAGAATAAAAACATTGCCTGCTGAGGCAGCAAATAGCAAGTATGCAGTTCCCGTGCCCGCAGATATTCCTCTTTCTGGTCCTGGATTGACACGTAGAAGGTGAGACTCAAACGTACTATTGACGATGATTGGAAGAAATTATAAGATACTCATACCCTTATCTGGAGTTTATCTGATTCAAATTTATTCCATGCAGAAATTCTAAGTTGGATTCATATTTGGATCCATCCTTTATGTCCATAATTAAAGATCCAGATCTCCGACGCAAGGAGCAATGGGA…
XrPt507241	TGCAGATTGCTTCCTCTTTATTTCCCACGGGACAAACAAGAGGAAGAGATAGCTTCGTTAAAACTTCCAGCTGATGTTGGGGATGAGAATGGTGAGCCAATAATAGATGAAAGGAAAATAAGAATAAAAACATTGCCTGCTGAGGCAGCAAATAGCAAGTATGCAGTTCCCGTGCCCGCAGATATTCCTCTTTCTGGTTCTGGATTGACACGTAGAAGGTGAGACTCAAACGTACTATTGACGATGATTGGAAGAAATTATAAGATACTCATACCCTTATCTGGAGTTTATCTGATTCAAATTTATTCCATGCAGAAATTCTAAGTTGGATTCATATTTGGATCCATCCTTTATGTCCATAATTAAAGATCCAGATCTCCGACGCAAGGAGCAATGGGA…
XrPt398519	TGCAGTGAAGTAGCAGGGACCGCCTAGGTGTTCGTGGGCACGATCAGACGAAATGAACAAAACAAAAAAAAGAATGACCTGTACTTCTGTATATGGCAGAGATGAGTAGCAGAATAGAAATGATACAGCAACAATAGTTGGTTGTAATGTTGGTATATCAGGGCTTTTTTGTCGGCAAATACGTTGTAAAATTTGCGGAGTTAGGCGATATGTTGTCCAACAGTAGTAGTGGAAATGTCGCATGCACGCGGTGATGCTGCTGCGTTTAAAGGCACGTATGTTGTTTGGTTCCTTCCTTGTGTTGCGTCCAGCGTGTGTCCTAGCTTGTATAGCTCCTACGTAGGAGTACCATAGAAGCAGCTGGTTATGGGGATTTCTGCAACAGTTACACTAGGCAAA…
XrPt402607	TGCAGTGAAGCAGCAGGGACCGGACCGCCTAGGTGTTTGTGGGCACGATCAGATGAAATGAACAAAACAAAAAAAGAATGACCTGTACTTCTGTATATGGCAGAGATGAGTAGCAGAATAGAAATGATACAGCAACAATAGTTGGTTGTAATGTTGGTATATCAGGGTTTTTTTGTCGGCAAATACGTTGTAAAATTTGCGGAGTTAGGCGACATGTTGTCCAACAGTAGTAGTGGAAATGTCGCATGCACGCGGTGATGCTGCTGCGTTTAAAGGCACGTATGTTGTTTGGTTCCTTCCTTGTGTTGCGTCCAGCATGTGTCCTAGCTGTCTAGTACTAGCTCCTACTCCCTTAGTTCCAAAATAGATGACCCAATAAATTTAAATTTAGTACAAATT…
XrPt401465	TGCAGTGCCAGCTCTACTAGCTGGTTCCATGCATATGGACTGCACCGCGATGCGGTTTTTCCTCCACTTATCTCTTGTTTCACCTAACCCTAGCTATAGGTACTCAAAGATCAAATACGGTATTTTTCAGACATAACAATATTCAGCAATGGTGTACTGTGCCTGGAAGAGACAGGCGACTTGGGTACTTGGATTCAGGACAGTTTTCACTTTTGGTGAGATTTCAGTGAAATTCACTGGATTTCAGTAATTTCAGTAGACACTGAAATAATTACGTTTCGGTCAAAATATTTCAGCAATTTTAGTAATGCACAGGAATTTAAATATTTTTTAAAAATTTCAAATTTTCAGTTGAATTGAAGTGAATATTTCGGTCATTTGGCTGAAATGAAAACTGAA…
XrPt507890	CCCAGNNTGCTGGAATTCGCCCTTGATGGANCCAGTGCAGTGCCAGCTCTACTAACTGGTTCCATGCATATGGACTGCACCGCGATGCGGTTTTTCCTCCACTTATCTCTTGTTTCACCTAACCCTAGCTATAGGTACTCAAAGATCAAATACGGTATTTTTCAGACATAACAATATTCAGCAATGGTGTACTGTGCCTGGAAGAGACAGGCGACTTGGGTACTTGGATTCAGGACAGTTTTCACTTTTGGTGAGATTTCAGTGAAATTCACTGAATTTCAGTAATTTCAGTAGACACTGAAATAATTACGTTTCGGTCAAAATATTTCAGCAATTTTAGTAATGCACAGGAATTTAAATATTTTTTAAAAATTTCAAATTTTCAGTTGAATTGAAGTG…
XrPt505200	TGCAGCTCCAATTCGTGCGATGTTGTGCTTGGTTTCCTTGCGGTCTAAACCAGTGCTTGAAGTTTAGCAATGTAAAACTGTTCGTCGCGCAAGCCCGTCGCTGACATGCCTGCACACCTTATCTCCATCTCTCTGCTCAGGTACAATGGCGAAGCCGGACGAGGAGTCGGAGGAGCTGCACCAAAAGTTCCTGGAGAAGGACATTGACCTGCCGACCTTCGTGCAGAAGTACAAGAAGCTCCGTGCTGCACACCACAAGTGCGCGCTGCTCCACCTCTCCGGCAAGGCCTCGCTTCGCTGATACATCTATCAATTTATTCATCGTCTGTCTGCCGTGGCACCGCTGCTCTGTTGTATCCCCGCTCCTTGCCCCGTTTTTGACTGCA
XrPt506631	TGCAGCACGTGCTTCTAGGCCTTATATGAGTGTGGAAGCTGGACCATGCATGTATTAATAAAGTAGCACATACTTATATATAATTGTTATACAAGTTGACTATAAGGTTGACTATAGGTGGCATGACAATTTCTTATCGCCAACGGTTGGCTATAATACTAACCATGCTCTAAAGGGAAAGATACTCAATTTGATTCATATGATAAGAACTTTTTGGGTCTAGAATAATGCTTTTTTTCCTTTGAAGTTGAAGGGTTCATTATTATCCTCTCTTTTTTTTGCAGGGAGGTTCATTAATATCATATATAGGAATAGGCATAGTAATATATTCCTACAAATCAAAGAGCCGCATAGGAATTTTTCCTACAAAATTCATATTCTTTAGAATCCCTTCAAGAT…
XrPt506902	TGCAGCTTGCGAGTGAGTTATTCAATTTCTGTAGATCAATTATTGGTATCTCTAAATGTGCTTTTGATTGTCTCTAAATGGGAAGTTATGGTTTATGGTGAATTTATACAGGAGAAAATTTAGAAAAGGAGCAGCGGATTTCAGAGCTCAGGAATCAGGTTCAGTACTATTTACCTCTCAAGTTTGTAACCAGTAGTCTTGTTTTTCATTACTTAGTCCACTCAATATAAATAACTAATTCAGTTATGAGAGATAAAACACTAATTAGTTAAAACTATTATAGAAACAAAAAATAATCTTACTCAAGTGTTCTGTGCAAGTTTTTTCTATATTGTTGTCTGCA
XrPt401693	TGCAGGTTATCTTACTGTGCTTTAAACTCTTTAATTAAAGATTCATTGTACTTCTGTACCGAAGAATGGTGTTTAAGAAACAAAATTTTCTGATCAGACTGGAATGTGCATTTCTCATACATATGATACATTCTAGGCTGATAGCAGCTGTTAATATGACCCTTTGAAACTGTGTCTGCCATGTTATCTAACCCATGGAAGGGAGTAACCGAACAGAGCCCGTAGTTGGACGAAATCCCAGCAAGAATTGGGTGTGCACGGAAGGGTAGAAGGCGTGGGCCTTATTGCTGAGTTTCCAGAGTCAATCTAGTACCCCCTCCATTTCAAAATAATGGAAGTTCTAGGTTTGCCCTAAGTCAAACTTCATTAAGTTTAACCAAGTCTAAATAAAAATATATC…
XrPt400759	TGCAGGCAAAACAATCATGCCACCTTTCTTAACTGCTATACGGATCCACTGTTCGTTTTGGTCCCTCACATCAAAGTATCCTGGACAATATAAGAAAATAAATATGTAAAGCAAGTTAAAAAAAAAATGTCACCATGATTATTACTGGAAGTAAAACAGTTTACAGCTTTCTCATCCAAAATGCCCCAAAAAAGATAAAGAAGGCGCCTACCACTGCCCTCAAGACAATAGCGTATCTCTTCATCAGTATGCAAATGCTCTTCAAAGAAATTCTTCAGCTTGGCCTCGTAGTTTGGCAACTTCTCCGGACATACGTCGCAGATGTCCTGCAAGAGAAAAAACAGAATATGTCTGTCACACATGTTTGTTTCTACTACTTCCATACTTTTTATGCTTGCC…
XrPt402262	TGCAGAGCATAGCACCTTACAGTATCCCGAGCGACTCCTCCGGATGTGCTACCATCAAAAAACCCTTTATCGGAAATGGTATTGTAAGCGGTACTCCTTGAAACTGTGTTATTTCCCTGGCTATCCGAATATGATTGCTCATCTGCCGTCTTAGTTGCAGATACCCTTTTCTTGGACCAGAGAGGTTCATCTGACTCCGCGATCCGGACAAAAAAATTAGATCTTTTGAACTTTTGCAGCATGGTTTCTATTTGCTGTTTGCGATCTTCCATCCGAAGGAGGGATTCAGTCTCCACAATATCTTGTTTTGAAGGAGAAGATACTTTGTCGTTGAGTTCAACACTCTCCATGTTATCCTCGGCACCGTGAGAACTATCTTCTCTGGCTGTTCCATTTGCA…
XrPt390750	TGCAGAGCATAGCACCTTACAGTATCCCGAGCGACTCCTCCGGATGTGCTACCATCAAAAAACCCTTTATCGGAAATGGTATTGTAAGCGGTACTCCTTGAAACTGTGTTATTTCCCTGGCTATCCGAATNNGATTGCTCATCTGCCGTCTTAGTTGCAGATACCCTTTTCTTGGACCAGAGAGGTTCATCTGACTCCGCGATCCGGACAAAAAAATTANATCTTTTGAACTTTTGCAGC
XrPt508579	TGCAGGATACAAAAAACTGTCATTTAGCATGACCGTATGCACAGAAAGCAGAGCTGTAAATAAGAGAACAAAGAATAAGTAATTTGAAAATTAGTCACCTGGATAAGGATGAATGGCAAGGCCACTCCACCCGAAGGAATGTTTCCTGAACCATACAGCTGCTCATTCCGGTTTACTAAGTTTTGCATACCTAGATACTTCATATACCAAAGACATCCATAAATACATCAATCACAAATTTGACCATGAGATAAATAATTTTGAAATAAGAAAGATTGACTCTCAGTCTAAAGCAGCAATCCTTGGGAACATTTTTCATTCCAACATTAAACCTTAAGAGCAGCCCTTGTATTACTCCCTCTGTCTCATAGCATAAGAAGCTATTACATCCAATATGTG…
XrPt400782	TGCAGCAGCCGACGATGATGATTTATATAGCTAAATCCTTTCGCTGTGTGATTTCGTTCGTAGATGTTGTCTCCGGTAAGCAGCACACGGGAAAACTATGTTCTTAAGTTAATATATTGTGATGCACAGTTAATCGTTCTGCCCGTTATTTCCAGCTGCATCTTTTTTTCTGTGATGTTGCGTAGAGTAGCTTGGCATTTGTCATGCCGTGTTCATGTGCGCACGCTGAAAATAGTGCTTGCGATTATTGGATGGGGATGCTCTTTTGATTTTATATGCCTCTTGATTTCATTATACTCTCCGTAGAACTCCCTCCGTTCTAAATTACTCCTCGTGGTTTTAGTTTAAATTTAAATTAAAACCTGCATGAGCCTATGAAACATCGTCTCTTTGGTTGGA…
XrPt401882	TGCAGCAGCCGACGATGATGATTTATATAGCTAAATCCTTTCGCTGTGTGATTTCGTTCGTAGATGTTGTCTCCGGTAAGCAGCACACGGGAAAACTATGTTCTTAAGTTAATATATTGTGATGCACAGTTAATCGTTCTGCCCGTTATTTCCAGCTGCATCTTTTTTTCTGTGATGTTGCGTAGAGTAGCTTGGCATTTGTCATGCCGTGTTCATGTGCGCGCGCTGAAAATAGTGCTTGCGATTATTGGATGGGGATGCTCTTTTGATTTTATATGCCTCTTGATTTCATTATACTCTCCGTAGAACTCCCTCCGTTCTAAATTACTCCTCGTGGTTTTAGTTTAAATTTAAATTAAAACCTGCATGAGCCTATGAAACATCGTCTCTTTGGTTGGA…
XrPt505462	TGCAGGGTGTCTACTGTGATCCGAGCCTGACCCCGGTTATTCTTAGTCAATATTTTTGTAAAGAGGTTCACATACTGAAGAGTCTGCCTGGTAATTGCGTGGGACACCTACCTACAGCTCTCACCGATGATGAGGCGTCCCTTTTGGTCCAGTCCAGCAAAAGACAGCAATCACAGGTTTTGGAACAGGAAAACAGCACAAAGGGAGGAGAGGACCAACGGAGGCTAGTGCAGGACAAGAACCTCTCATGTGGCAAGCCACTGTTGGGCAGATGGACAGGCATAAAATGTCACCCTGGCAACAGCACCCAGGACAAGGATCAGGATTGGCCTAATCCGCCTCGTCGTTTTTCCCTCTCATCATAACCGCCCGGGCCTGGCGACAGCATGATCCTTGAGA…
XrPt400710	TGCAGAAGCAGGGAAAGTAACAAACATGCAGCATGAGAAATCAGCATCGGATGTCACAGGGAAAGTAGCAAACATACAGCATGAGAAGTCAACATCGGATGTCACAGGGAAAGTAGCAAACACACAGCATGAGAAATCAGCATCGGATGTCACCGAGAAAGTAGCAAACACACAGCATGAGAAATCAGCATCGGATGTCACAGAGAAAGTGTGTGCAGTAGATGAAGCTGCCAATGCCGTTGATCAAGGTGGCGAGAGCACTTCCTCTGCGATGCAGCTGGAAGCGCGCCATGAGGAAGTGGTTACACAACAAGATGGTGCCAATGCTGCTGATGTGGGTGGGCAGAGCACTTCGTCTGGTATCCTCAAGGAGGCTACCATTGAAGAAGTGACAACACA…
XrPt398474	TGCAGAAGCAGGGAAAGTAACAAACATGCAGCATGAGAAATCAGCATCGGATGTCACAGGGAAAGTAGCAAACATACAGCATGAGAAGTCAACATCGGATGTCACAGGGAAAGTAGCAAACACACAGCATGAGAAATCAGCATCGGATGTCACCGAGAAAGTAGCAAACACACAGCATGAGAAATCAGCATCGGATGTCACAGAGAAAGTGTGTGCAGTAGATGAAGCTGCCAATGCCGTTGATCAAGGTGGCGAGAGCACTTCCTCTGCGATGCAGCTGGAAGCGCGCCATGAGGAAGTGGTTACACAACAAGATGGTGCCAATGCTGCTGATGTGGGTGGGCAGAGCACTTCGTCTGGTATCCTCAAGGAGGCTACCATTGAAGAAGTGACAACACA…
XrPt401026	TGCAGAAGCAGGGAAAGTAACAAACATGCAGCATGAGAAATCAGCATCGGATGTCACAGGGAAAGTAGCAAACATACAGCATGAGAAGTCAACATCGGATGTCACAGGGAAAGTAGCAAACACACAGCATGAGAAATCAGCATCGGATGTCACCGAGAAAGTAGCAAACACACAGCATGAGAAATCAGCATCGGATGTCACAGAGAAAGTGTGTGCAGTAGATGAAGCTGCCAATGCCGTTGATCAAGGTGGCGAGAGCACTTCCTCTGCGATGCAGCTGGAAGCGCGCCATGAGGAAGTGGTTACACAACAAGATGGTGCCAATGCTGCTGATGTGGGTGGGCAGAGCACTTCGTCTGGTATCCTCAAGGAGGCTACCATTGAAGAAGTGACAACACA…
XrPt400255	TGCAGATAGAACGGGAAGGAAAAGATGTTACAATTACTGCATCCTCTAAGATGGTTGGGTATGCTCTTCAGGTGTGTTACTGCAATACTAATAAGTAAACGGAAGGAATCGCTAATTGCTGTGTTTACTTGTGTCGTTGTCCATTAGGCCTTCTTGTTTTACATTCGTTAGTGAAATTTGACCAAATAGCGTAATAGTACTATTAGCAGCTAATAATGGTTGTTCATTAACTAGGTACTTCTTTTCTGCAAAGAATGGTTGGTTGTGTAAATATAGTGTCACCTTGAAATGTGGAAGACTTGTTCACCCTGAACCCCTGCAAAATTGTCCCCAGTTGTCCCTTTCATATTACCTTTGGGTTCGGATCATGCAGAAACTTTTTTGATGGACTGAGATATA…
XrPt402381	TGCAGATAGAACGGGAAGGAAAAGATGTTACAATTACTGCATTCTCTAAGATGGTTGGGTATGCTCTTCAGGTGTGTTACTGCAATACTAATAAGTAAACGGAAGGAATCGCTAATTGCTGTGTTTACTTGTGTCGTTGTCCATTAGGCCTTCTTGTTTTACATTCGTTAGTGAAATTTGACCAAATAGCGTAATAGTACTATTAGCAGCTAATAATGGTTGTTCATTAACTAGGTACTTCTTTTCTGCAAAGAATGGTTGGTTGTGTAAATATAGTGTCACCTTGAAATGTGGAAGACTTGTTCACCCTGAACCCCTGCAAAATTGTCCCCAGTTGTCCCTTTCATATTACCTTTGGGTTCGGATCATGCAGAAACTTTTTTGATGGACTGAGATATA…
XrPt401120	TGCAGATAGAACGGGAAGGAAATGATGTTACAATTACTGCATTCTCTAAGATGGTTGGGTATGCTCTTCAGGTGTGTTACTGCAATACTTTTAAGTACACGGAAGGAATCGCTAATTGCTGTGTTTACTTGTGTCGTTGTCCATTAGGCCTTCTTGTTTTACATTCGTTAGTGAAATTTGACCAAATAGCGTAATAGTACTATTAGCAGCTAATAATGGTTGTTCATTAACTAGGTACTTCTTTTCTGCAAAGAATGGTTGGTTGTGTAAATATAGTGTCACCTTGAAATGTGGAAGACTTGTTCACCCTGAACCCCTGCAAAATTGTCCCCAGTTGTCCCTTTCATATTACCTTTGGGTTCGGATCATGCAGAAACTTTTTTGATGGACTGAGATATA…
XrPt410962	GCCATGACCAGGGCTATGACACTTGGNNGAAAGCTACTCTAGCACTCTAGGATACTTTGATATTACTTGGCAGGTTTCTTGTTTCCTTCAGATTTGATTAAACAAACTTTCTAGCCTTGTTGCATAAATGCACGATGCTCTGCTGAAACATCTTTTCAGTTTCTGCTGCAAAATATTTTGCAGATTAGGTTAACATATAGAGTTGTGTAGTAAATTAAAATGATGGATATCTAGGAGGAACTAGTTATCAATTTATTAAGAAGAATAGGCACCCCAAATTCAAGTTGACAGGCTAGAACCTGTGTGATGGTCTGTTCATCCGCTTCCAGATCATATAGTTCTAGTAATAAGCGGTAGTTTCCGTTCAAGTCCACCTCTTAGGTGATATGGCCACAAAAG…
XrPt506002	CCTTCTTGTTTTACATTCGTTAGTGAAATTNGNCCAAATAGNGTAATAGTNNTATTAGCAGNTAATAATGGTTGTTCATTAACTAGGTACTTCTNTTAGCAAAGAATGGTTGGTTGTGTAAATATAGTGTCACCTTGAAATGTGGAAGACTTGTTCACCCTGAACCCCTGCAAAATTGTCCCCAGTTGTCCCTTTCATATTCCCTTTGGGTTCGGATCATGCAGAAACTTTTTTGATGGACTGAGATATAAGACTTCCGTGCGATATTAGTGATGTGTGCCCGCCTGCCCGGGGTACCATGTGAGCCCAGGCTTCACCACGGAAAATGACACAAGGCCAACAGTATTTCCACCTTAAAAAATAACATTTGACGCTGTGCTGCA
XrPt398657	TNGGGTATGCTCTTCAGGTGTGTTACTGCAATACTAATAAGTAAACGGAAGGAATCGCTAATTGCTGTGTTTACTTGTGTCGTTGTCCATTAGNCCTTCTTGTTTTACATTCGTTAGTGAAATTTGACCAAATAGCGTAATAGTACTATTAGCAGCTAATAATGGTTGTTCATTAACTAGGTACTTCTTTTCTGCAAAGAATGGTTGGTTGTGTAAATATAGTGTCACCTTGAAATGTGGAAGACTTGTTCACCCTGAACCCCTGCAAAATTGTCCCCAGTTGTCCCTTTCATATTACCTTTGGGTTCGGATCATGCAGAAACTTTTTTGATGGACTGAGATATAAGACTTCCGTGCGATATTAGTGATGTGTGCCCGCCTGCCCGGGGTACCATGTGA…
XrPt506256	TGCAGGCATCTTGAGGAGAGAGTGGTGGTGGACTGAGGAGAAGTCTGCCATTGTTGGATTAGGCCCTGTGCCTGAATCTCTCCGATGGGCCTGTGATGGAAAGCTTGGTGGTTTCTTCGGGGGAGAGGAAGGAGTACCACCTGTTGCTTGTTGGCAGAGGGTAGAGTGGAGAAGGAAAGTTGGCTTGTTCCCTGGTGAATGCTCATACCGATACCGACTTATATAAAAGCTGAGGGTGAGAGGAGGCTGAGAGAAGGAGAGAGAGAAAGAGAGATGATAAGACCAAATCATTTAATCTCTATTGATGGATAAGTTGGCAGTGGGCAGTGTCAAGAGAGGGTCCCTGTGTCTTGGGCCAGTTTCTTTCTGGTAACAAAATTTCAGTATGCCGACTTTGAC…
XrPt400030	TGCAGGCTTGGAGCAGAACTATATAATCCGTGCTTCACATTTTTATTAACAGATGTTCCGTGTTAAGTATAATTCAAAAGTTTTTCTTTTTATACATGATTTTATCACATACTTCATAGTTTGCTTGTTTTAAAATGTGAATAGAGAACGATCCTAATTTTTTTCATTAGTTCTAGTTGCTTTAAGTGTTATGTATGGATTTCTTTTAACACAGTTTCCATGGCAGAGCGCGGGGCATCGTTTAGTTTTAACATGTGCCGCGGGATATTCTCTAGCGATAAATAACAGCCTGCTAATTAATATCCATTGAACAATATTTCCATTTTTTTAGGCGGTCCATTATTTTCTATTAAGATAGCAAAAAATGAGTGATGCAGCGGTTTCTTGTTAGCCCCGCCA…
XrPt401570	TGCAGGTATCGCCAGATTGGGAATGCTGTGGCCGTACCCGTTGGCCGTGCACTTGGGTATGCCTTGGCCATGGCCAATCTGAACAAGACCGGAAATTATCCCCTCATGGAGCTACCACCCAAGTTTGCATTCTCTCATAATATAGAAGGCACTCCTTAGTCAGACTGGCGAAACCTAACGTTTGACTTGTCCACCCGGGTTTAAGTCTCGTCATCTCTGTTCATTCTCCGCTAGAAAAGCTGGGTCATCGCTGCACCTCATGGTCGTGAATATCATTAGGACTCGTGAATATCGTTAGGGCATGCCCATTTTAACATAAGTCTTGATTCATTTTGTTGCCATGTTGTACCTTGNAACATCTTACAGTAGTCTCTTAGAAGTTTCCGTAGGCAGGTGTAA…
XrPt390421	TGCAGGTATCGCCAGATTGGGAATGCTGTGGCCGTACCCGTTGGCCGTGCACTTGGGTATGCCTTGGCCATGGCCAATCTGAACAAGACCGGAAATTATCCCCTCATGGAGCTACCACCCAAGTTTGCATTCTCTCATAATATAGAAGGCACTCCTTAGTCAGACTGGCGAAACCTAACGTTTGACTTGTCCACCCGGGTTTAAGTCTCGTCATCTCTGTTCATTCTCCGCTAGAAAAGCTGGGTCATCGCTGCACCTCATGGTCGTGAATATCATTAGGACTCGTGAATATCGTTAGGGCATGCCCATTTTAACATAAGTCTTGATTCATTTTGTTGCCATGTTGTACCTTGTAACATCTTACAGTAGTCTCTTAGAAGTTTCCGTAGGCAGGTGTAA…
XrPt411136	TGCAGGTATCGCCAGATTGGGAATGCTGTGGCCGTACCCGTTGGCCGTGCACTTGGGTATGCCTTGGCCATGGCCAATCTGAACAAGACCGGAAATTATCCCCTCATGGAGCTACCACCCAAGTTTGCATTCTCTCATAATATAGAAGGCACTCCTTAGTCAGACTGGCGAAACCTAACGTTTGACTTGTCCACCCGGGTTTAAGTCTCGTCATCTCCGTTCATTCTCCGCTAGAAAAGCTGGGTCATCGCTGCACCTCATGGTCGTGAATATCATTAGGACTCGTGAATATCGTTAGGGCATGCCCATTTTAACATAAGTCTTGATTCATTTTGTTGCCATGTTGTACCTTGTAACATCTTACAGTAGTCTCTTAGAAGTTTCCGTAGGCAGGTGTAA…
XrPt400205	TGCAGGCTTGGAGCAGAACTATATAATCCGTGCTTCACATTTTTATTAACAGATGTTCCGTGTTAAGTATAATTCAAAAGTTTTTCTTTTTATACATGATTTTATCACATACTTCATAGTTTGCTTGTTTTAAAATGTGAATAGAGAACGATCCTAATTTTTTTCATTAGTTCTAGTTGCTTTAAGTGTTATGTATGGATTTCTTTTAACACAGCTTCCATGGCAGAGCGCGGGGCATCATTTAGTTTTAACATGTGCCGCGGGATATTCTCTAGCGATAAATAACAGCCTGCTAATTAATATCCATTGAACAATATTTCCATTTTTTTAGGCGGTCCATTATTTTCTATTAAGATAGCAAAAAATGAGTGATGCAGCGGTTTCTTGTTAGCCCCGCCA…
XrPt401284	TGCAGGTATCGCCAGATTGGGAATGCTGTGGCCGTACCCGTTGGCCGTGCACTTGGGTATGCCTTGGCCATGGCCAATCTGAACAAGACCGGAAATTATCCCCTCATGGAGCTACCACCCAAGTTTGCATTCTCTCATAATATAGAAGGCACTCCTTAGTCAGACTGGCGAAACCTAACGTTTGACTTGTCCACCCGGGTTTAAGTCTCGTCATCTCTGTTCATTCTCCGCTAGAAAAGCTGGGTCATCGCTGCACCTCATGGTCGTGAATATCATTAGGACTCGTGAATATCGTTAGGGCATGCCCATTTTAACATAAGTCTTGATTCATTTTGTTGCCATGTTGTACCTTGTAACATCTTACAGTAGTCTCTTAGAAGTTTCCGTAGGCAGGTGTAA…
XrPt410957	TGCAGGTATCGCCAGATTGGGAATGCTGTGGCCGTACCCGTTGGCCGTGCACTTGGGTATGCCTTGGCCATGGCCAATCTGAACAAGACCGGAAATTATCCCCTCATGGAGCTACCACCCAAGTTTGCATTCTCTCATAATATAGAAGGCACTCCTTAGTCAGACTGGCGAAACCTAACGTTTGACTTGTCCACCCGGGTTTAAGTCTCGTCATCTCTGTTCATTCTCCGCTAGAAAAGCTGGGTCATCGCTGCACCTCATGGTCGTGAATATCATTAGGACTCGTGAATATCGTTAGGGCATGCCCATTTTAACATAAGTCTTGATTCATTTTGTTGCCATGTTGTACCTTGTAACATCTTACAGTAGTCTCTTAGAAGTTTCCGTAGGCAGGTGTAA…
XrPt390020	TGCAGGTATCGCCAGATTGGGAATGCTGTGGCCGTACCCGTTGGCCGTGCACTTGGGTATGCCTTGGCCATGGCCAATCTGAACAAGACCGGAAATTATCCCCTCATGGAGCTACCACCCAAGTTTGCATTCTCTCATAATATAGAAGGCACTCCTTAGTCAGACTGGCGAAACCTAACGTTTGACTTGTCCACCCGGGTTTAAGTCTCGTCATCTCTGTTCATTCTCCGCTAGAAAAGCTGGGTCATCGCTGCACCTCATGGTCGTGAATATCATTAGGACTCGTGAATATCGTTAGGGCATGCCCATTTTAACATAAGTCTTGATTCATTTTGTTGCCATGTTGTACCTTGTAACATCCTACAGTAGTCTCTTAGAAGTTTCCGTAGGCAGGTGTAA…
XrPt400471	TGCAGGCATATGTCAATGATGGATACTAGTAGCGTCATACATAATCCTGATGTGTTCTAGTTTAATCATGAGCATCCCATCAGCCTTTCATTCCCTTGTAGACTTGTAGTAGTAGAGAGAATGTAAAGGGGTGCTTCATAGACTTTGGATACCACGGCACTTGATCACTCCCTCCCACTAACACACCTACTGCACTAATCAGATGCTGGATCAGCATGCACTTATAGCTGTGACAACTTTGACACAAGAAGTTTTCCAGCAGTCAGAGATAAATCCTGAAATTCATACGAGCCATTGACTGAAGAAACATGGAACTGCA
XrPt508281	TGCAGAATAAGAGGGACNTNNTAATTGAGTGGAGTATTGGTTTCTCTGCATTTCATACAAGTTGCCTGCTGCTTGGTACACTGGAGAGCTACCTTGAGCAGTAGTTGTCATGTTTATATACTGACCAGTGACAGGATTGTAAGTGTGTGGTGAGGAAAACAGAGGAGCACTTATAGGAGCAAAGTAGCCACTGTTGCCTGAAAATCCCAAGGTGTGAAACTGTGTAGTAGCACTTGTTGTAGCTGTTACATTTTGGAATTGCCCCATTACTGTAGGTTCCTGTTGTCTATCACTGCAAACTCTTATACTGTCAGTCATCAGCTGTGTCTGTGACAGTTGTGCAGTGATATTTGTTCCAGAGTTTGCTGGAGCTTTCCCTGAAATTCTGAACTCTTGCTC…
XrPt505822	CCTTGATGGANCCAGTGCAGCTTTCTCATAGATCTTAGCATACCAATATGCTTCTATAATCCCAGTAGGTTTTTGTCCACACACTTCATGTTTTATGTCATTTCTTAGTCCTCCAATGAAACAGCTTAACAGGAAATTTTCCTGTAAACAAGGATGATCTCTTTTCACCAATGCTACACACTGTTCAAAATTGTCTATATACTGTGCCACTGTGTTTGTCTGCTGTATGTTCTTCAGTAGTTCCACAGCTTCATGCACACTTGCCTCTGAAAATCTGTCAGCTATCATCTGGCAAAACTGTTGCCAAGTTACCATTTGCCATGGAACACGAATATTCTTCAGCCAATTTGAAGCTCTTCCTTGCAAATGTCCAGTAGCCAAGTTTACCCACTGCTCATA…
XrPt400652	TGCAGCTTTCTCATAGATCTTAGCATACCAATATGCTTCTATAATCCCAGTAGGTTTTTGTCCACACACTTCATGTTTTATGTCATTTCTTAGTCCTCCAATGAAACAGCTTAACAGGAAATTTTCCTGTAAACAAGGATGATCTCTTTTCACCAATGCTACACACTGTTCAAAATTGTCTATATACTGTGCCACTGTGTTTGTCTGCTGTATGTTCTTCAGTAGTTCCACAGCTTCATGCACACTTGCCTCTGAAAATCTGTCAGCTATCATCTGGCAAAACTGTTGCCAAGTTACCATTTGCCATGGAACACGAATATTCTTCAGCCAATTTGAAGCTCTTCCTTGCAAATGTCCAGTAGCCAAGTTTACCCACTGCTCATAAGGTGTGCCTGACAT…
XrPt401220	TGCAGGTCNCCATTNNCNAAGTTTGAAGACCTGAAGAAGCAGGACNCGATACCNCCATNGCAGCAAACCCCCTNCACCCGANNNTCATCATAGGAAAAACATGCTNTTAAACTTTTGTTTCCGTGTNCCGAGCTTCTAAACTAGTTNCCTCACAATTTGTATGATGATAATGGGTCATGTTAGATAGAGCTTTTTATGGCATGGGCGGAATCCAGAAATTAGTAATGCTTTNGTGTTTATGGTGNNCACGGTGCCTGGAAGTTTGATAGTACAATTTTTTGAGGCACGATATTGCAGTTTGTTGCTGTTACATTCATTTCGTTCTTGATCTCCAAGAACTTTGCAGGACGCCCCCTGATCAACCTCAACTAACACCTTGCAGGGGGGGTAAGCTTGGGA…
XrPt401200	TGCAGGATTGATTGAGACATCAAACATCGTAGCAAAACTAATGAAGTATCATGAGGTCGCGTGCTTCTCCTTTCAGTTTCCTTATTATTCTTTCTCGTTCCAGTCCTTTTGACAGAATATTATCTGACTGTTATTTGGTATTCATATCATTCATTTATTTCTCTTGCAATGCACCATCTATGTTAAAATATGTGGAGTACTTGCTTTTGTTTGTCTGGAAACAATGATTCCTACAAGATCGGGGACTTACTGTAAATCTGAACATGTTCACCTATGGGACTTTTTGTTCCTTATTTGCTCGTTTCCAAGGACCCACGATTTTAAGTGTTGCTGCA
XrPt508956	TGCAGAATCACATACAATAGATGAGAATACATAGCAAACAAGTGAGGACACAAATCAAGTAGAAATATAACAGCTCACAAGTCATATTACTTTGGCCTTATCTTTCATAATTTCGTTTTCAAACTCATGCGGTAGAGATGATAAAGGTTCCTGCACCAAAACAAGAATTCAATTAGTTAAACCAATGCAATTTTCCCACATTGACATCTCTAGCCTCAATGATAAAATTAGAGAATATCCTATTGAAGTTAACCTTTTGAAGAATTTTGCTGCA
XrPt505855	TGCAGATTGCCGTTACAGGGAAAGGATTCTGCAAAGCCTCCGAGCTCGCGACGGGGCTGATAATGAACAACATACTGCGCATCGGAAAGGTGAACGTGATCGGGGACGTGATCCTCTACCTGGGAAAGCTGTGCGTGAGCCTGTCCAGCGCGCTGTTTGCGTTCCTCATGCTGGACACCCACAAGTACAGGTCTGCTCACAACAAGATATCGTCCCCGCTCTTCCCCGTGCTGGTAAGCAAGTGGCATCCTCTAAAAATACGGCGACACTCACCTATCCGTCCTAGATGCATGCATAACTGAACTTAACTTGGCTAACCGACATGACATGCGTGGTACATTTTGATTGTCAGCTGTGCTGGGCGCTTGGGTACGTGGTGGCTCAGCTCTTCTTCGGGGT…
XrPt389777	TGCAGATTGCGGTTACAGGGAAAGGGTTCTGCAAAGCCTCCGAGCTCGCGACCGGGCTGATAATGAACAACATACTGCGCATCGGAAAGGTGAACGTGATCGGGGACGTGATCCTCTACCTGGGAAAGCTGTGCGTGAGCCTGTCCAGCGCGCTGTTTGCGTTCCTCATGCTGGACACCCACAAGTACAGGTCTGCTCACAACAAGATATCGTCCCCGCTCTTCCCCGTGCTGGTAAGCAAGTGGCATCCTCTAAAAATACGGCGACACTCACCTATCCGTCCTAGATGCATGCATAACTGAACTTAACTTGGCTAACCGACATGACATGCGTGGTACATTTTGATTGTCAGCTGTGCTGGGCGCTTGGGTACGTGGTGGCTCAGCTCTTCTTCGGGGT…
XrPt506183	TGCAGTCCGCATCAGGCGCATTAAGCTAAGCGTAACCGAGCAGCAGGTGTCACGAATGGACAGTGGTGGTAGATTAAGCCGACCTGAAGGCCATGTGAAACCCCCCAGACCAGACTGTACCGCCGAGCCGAGGCGGCTTAAATAAGGAGAAAGCGACCGAACACGACGGCGTAGGGTAGACCGGTCGTTGCAGGGGACACCTCCCCCTCCCCCTCCCCCCAAGCTGAACCAGACGTGTGGTGCAGGGCGATGACTGACCAAGGTCTACATTACTAATACTCTATGTGTGATTAGCGAGTTAACCCTGACCGTACCTTCCAGAGAGATCGTGTTTGTGTAGTACAAGTACAATGCATATTCAGATAAACTTTTGCATGACACCGCCATGATTAGATGACG…
XrPt400252	GGGACGACATGATATCATCCCATCCCGTGGTCCACCAGCAGATTAATAATTTAATTTTATTGCTAGAAGTGGATCCAAATAATTGTGGACATTGTTTACCAGCCCCTNTCNTTTCATAGAAACATGACATTTTACAGAGAGCATTTTTGGTAGTAGTAATACTCCCTCCGCTCGGAATTACTTTCTCGGAAATGATTGTATCTAGAATTAAAATACGTCTAGATACATCCATTTCCGCGACAAATAATTCCGAACGAAGGAAGTATCATTCAAGAGTAGGCGACAATGACCTGTTTAAAAATGGACAAGCGGATGAACCAAGAGGAGGAGAGAGGAAATTCTCGGGCCCGGATTACAATCCACAGTGAAAAAACAACCACACAGGAATACAGTATTTTT…
XrPt390297	TGCAGCTGCACCGGGGAAACATCTGTCATGTTATGCTCTAATTTTTACATCAGTAGTTGAATCTAGATGTTTCACTGTGTACCATATCTTATCCATGTTTTGTGCTCAGCGACTTGTTCTCAGTAAAACACTACAAGTATTCCTTTTTTTCCCTTGAATACGCAAGTGAGCTGCGTATCATTGCATTAAGAAGAAATGTACTTAGAGTACAAATCTCTGCTACACCTAACTGTTGGTCATGTTGCCTTTTAGTTGGCCAACATCCTGCGCCATGCAATATCACAGGTTGAATCGCCGTCCTATAGAACCTGCCTTTTAGAAGATTAAGGATAATTTTAATCTTGAGTCTAAAACTTAACAAAAACAAAGAGATGACTGCACCGGATCCATCAAGGGCGA…
XrPt506110	TGCAGGTCAGGAAAGAGCTGTGATCAAAGCAAGTGATGTTTCACTTCTTATTATCCCCTGAGCCTTATCCACATAAAGCCTTGTCCTTTCCGTTGAGCGTGTTTTTGATAATTTGCCGGTAGTCCCCTTAAGCAACGAAAACTGCGCATTTGCCCAAATGGATGCACACACCGATGCTAATAATGATCCCAATAAAATAGGCCAGCCGTTTGCCTAATTCTACTAACCTACTGTATCATGTAACTGTTCCATGACACATACGTACAAATATCAAGTAATTGGAAGGGATTGCTACAAACCCCAAACAAAAACCCAATTTCATAAGAGGGGGGGGGGGGGGGAATGGAGTAGTTATCACCTATCGTTACCAAGCTATGTAACTGCAATGCGGCTACGCCA…
XrPt389927	GCTCACTATAGGGGAATTGGGCCTCTAGATGCATGNTCGAGCGGCCGCCAGTGTGANGGAATCTGCAGAANTNNCCCNTGATGGTCCANTGCAGAGGCGTCGTCCGGCCGCATACGCACGCACGTACGCCGGCGTGCAGTGCATGCATGAATGACATGCATGGATCCGCTATGACAGCCCACGCCACTTCTTTCCTGATCCATCTTCCTATCCTGCTGCGATACAACAACTTATGGATGAGGCGAAGACGTGGGTCATTACCAGGGCTAGATTATTGGGCAATTTAATTCCGGAAGAGTAGTCCAATTTATTTGGACCGCGGTGGTCCTGTAACCTGCAAAACTCTGTATTTCTCCTTCTTATTTAATGAGATGAGGCAAAGCTTTTGCCTCCGTTTCA…
ScPAO	TTGACGATGCGAGGATACTGGTGGCATGGCATCTCAACTTCTCGTTCATTTAGCCTCAGCTTTCTGCTCGTCGTCATACTTGGGACGGACTTTGAAG
XrPt507004	TGCAGAACCTTTCAAGAAGAGAGACTATCAGAGACAAGCACTTAACATGAGAATCATAATAGTGGCAGCTCTTGGGCATTAGTTGGGTAGCATGACGGCAAATGCGCAACGACTATATGCCTGCACTGATGGCACAGTAAATCACACACCGCTCCAGACACAACAGGAATGGTCCCCATGGTGCCCACCATTGTTCTGTGATGCTGGAGTTTCCGATCTCATAGGTCTCCCATGAGTATGCATTCATGAGACCTCTTAAATTAGGCTGCCCGGTGACATCAATGGCCCTTCAGAGCAAGCGGCTACATGGCATGCACAGTGCATGCATTTCGTATCACTCCGTTCACCTCAGTGGAGAACAGGTGGGCACTCAGTCAGTTGAAACTTAAAATACTAACA…
XrPt410830	TGCAGGATTGAGACCTATGGAAGTGACACCAAAGTGTGTTTGATTACAGTGTTACACCATAGAGTTAACACAATGACTCATCAGGTATACAAGTTCTTCCAAGAGCTTAGACTTGACGTAAATTTTTCTGTGGTATTGAATGCAAAGTGACAAATACTAAAAATTCTAAGATTTCTCATTCTACAAATCAAACAACTACTACAGGAAAAAAAATCCTCACAATTGAAATCCTAAAAATTCCTTTCAATCAGAGAGGCCTTTAAGGTCAGAAAGAATGAAATATATCACAAAAGCAAAGCATTCACAATCTGCATCTAATAAAGATGTCTTGGTCTCACAAAAGTTACATAACTGGTAAATCGTCCCAAACTGCAATATGAGATATTATTTTCCTTGTCT…
XrPt507754	TGCAGGATTGAGACCTATGGAAGTGACACCAAAGTGTGTTTGATTACAGTGTTACACCATAGAGTTAACACAAAGACTCATCAGGTATACGAGTTCTTCCAAGAGTTAACACAATGACTCATCAGGTATACGAGTTCTTCCAAGAGCTTAGACTTGACGTAAATTTTTCTGTGGTATTGAATGCAAAGTGACAAATACTAAAAATTCTAAGATTTCTCATTCTACAAATCAAACAACTACTACAGGAAAAAAAATCCTCACAATTGAAATCCTAAAAGTTCCTTTCAATCAGAGAGGCCTTTAAGGTCAGAAAGACTGAAATATATCACAAAAGCAAAGCATTCACAATCTGCATCTAATAAAGATGTCTTGGTCTCACAAAAGTTACATAACTGGTAA…
XrPt402322	TGCAGGCAGAATAACCAGTTAAAGATAATGTTACAAAACATGCAACTAGCGAACATGAACCATTAGTACTGGTGGGAAAATGCCTACCTTCAATCCGACATATATAAGAAGGCCATTGGGATCTTTCAAGTATTCACTGTCAGGTATGAAGAAACCATGCTTTTTGTGCATATGGATCATGCACTCCTCTATGTTGTCATGCTTGAGATCACACATGAAGCAGACCGAGGGATCCAACATTTCAAGATCAGCCATCTCATCATCTGATTTAGAGTCCTCATCCACTTGCATGTTTGAAGTAGACTCCAGCTCACTTGGGTCCACTTCAACCCACTCTTCCTCCTCATCCTCGTCTTCATCTTCATCTTCATCCATTGCAGAGGGGGCTCTGCGAGGGAC…
XrPt389585	TGCAGCTAGAACCCAACCATTGCCACCCAAGCACATGCAACCATCTTCTCAAGATGAAATATTGCCTCTAAGCCACCTGGAAACATCATGTCCCATCCTGTGTGGCGAGGACGTCGTTTGCCTCTTCTCCAAGAGGGATGATGGGGATCATGATGCCTGGATTGTCGCTGTTGACATGAGGAACAAAGTAGTGAGAGGGATGCTGCCATTTTATGACGAGAATCCCGCCATGGTTTTGAATCCGGCCTACATATCCTGTGTGCTGAAGAAATATCTTAGGAGTGGATCAGACGGAGGTGGTTCGTTTACGGAAGATCGCCGTTCTCATGGCAAACGCCGTCGTTCGTTTGTGGAAAACACTAACGTTGGAGCAGAGGAAACGATATGATTGTGTCATCT…
XrPt509227	TGCAGCTAGAACCCAACCATTGCCACCCAAGCACATGCAACCATCTTCTCAAGATGAAATATTGCCTCTAAGCCACCTGGAAACATCATGTCCCATCCTGTGTGGCGAGGACGTCGTTTGTCTCTTCTCCAAGAGGGATGATGGGGATCATGATGCCTGGATTGTCGCTGTTGACATGAGGAACAAAGTAGTGAGAGGGATGCTGCCATTTTATGACGAGAATCCCGCCATGGTTTTGAATCCGGCCTACATATCCTGTGTGCTGAAGAAATATCTTAGGAGTGGATCAGATGGAGGTGGTTCGTTTACGGAAGATCGCCGTTCTCATGGCAAACGCCGTCGTTCGTTTGTGGGAAACACTAACGTTGGAGCAGAGGAAACGATATGATTGTGTCATCT…
XrPt389959	TGCAGATAAGAACCGAATCAGCCACGATCTCACAAGCCTTTCTCCGTTAAAATGCCCCGATGTGTAAACTAAAGAAGGCAAAACCTAATACATGTCTGTTCAAACAATGTCATTTTCGTGATTTGACACTCAGAATAAACTGGGAATACGTCAGTCCAGCTTTTAGTTGCTGCTGCTTTTGTATGCAATCTGTGTTAGTACTGTACAATCCAACTTGCAAACCTCACATTTGTTTACCTTTTTGTGGTTGTATATCATGGTTTGTCGTACATATGTATTGTACCCCCTCCGTCCCATAAGAGGAGAATTTTGTCAATTTTGATTGAATTTAAATTGGACTACAAGCCTGAACACGGACATGAGAACTCAAAATTGTGAAATGGGAATTATTATTGATTG…
XrPt400276	TGCAGATAAGAACCGAATCAGCCACGATCTCACAAGCCTTTCTCCGTTAAAATGCCCCGATGTGTAAACTAAAGAAGGCAAAACCTAATACATGTCTGTTCAAACAATGTCATTTTCGTGATTTGACACTCAGAATAAACTGGGAATACGTCAGTCCAGCTTTTAGTTGCTGCTGCTTTTGTATGCAATCTGTGTTAGTACTGTACAATCCAACTTGCAAACCTCACATTTGTTTACCTTTTTGTGGTTGTATATCATGGTTTGTCGTGCATATGTATTGTACCCCCTCCGTCCCATAAGAGGAGAATTTTGTCAATTTTGATTGAATTTAAATTGGACTACAGGCCTGAACACGGACAAGAGAACTCAAAATTGTGAAATGGGAATTATTATTGATTG…
XrPt507824	TGCAGTCCAGGGTCCAAACTCCTTTGGAGTCTTGCTGCGGGCAGAGAAGAGAGGAACGCCTGTCCCCTCCGCGCTTTTGGCTCCCTCTGAAACGTCCGCTTCCGTCGTGTTGGACGGAACAGCTACGTCCACGTACAGACAATATACCAGTACAATACGAAAACGTTTGTGGTACTATTACTCCGTTCGTGTGGTCCGGCGGCCGTGCTTCCGTGGCGACACTGCGTATGTATGCAGAAGCAGTAGTAGACACGTAGTACAAGCAAACTGCGTACGTCTACTGTATCCATGTGGGTGCGCGACCGTGCTGTTCATATGTTGTCTGAAAATGGCACCTTACTGTGCGTTTGCGCCAGTTCGTTCACAACAGACACCACGAACATCGGTGGGATCCGTCCC…
XrPt400512	GTGCCTGTTCTTCACGGAGAAGTGGTTGTTTACTTGTTNGTATAGTATTACCAGTGTGCATTTTTTTTGCAGCAGAACTTGTATAAGTTAGATGTACTCNNNNNNGTTGGTATTAAGATCAAATATCAATGCTTACATTGAGTAAAATTTTGTTTCGCTTCCACCGGAGTGCAAATCTAGTACAACCCAGCCCTTTCCAGGCATACGATGGCTTTAGTGTATTGCTAAGAATCTGATTAGTTGAGACATACTCCCTCCGTTCGGAATTACTTGTCGCAGAAATTGATGTATCTAGACGTATTTTAGTTCTAGATACATCCATTTCCGAGACAAGTAATTCCGAACGGAGGGAGTACTTGTTAGTTCTGACCATTCCCTCGCTTAAGGACTATGAGTTGA…
XrPt507928	CAGTGCAGAAGTAGACAGGCTGTGTGGTAGTTCACGTTTAGTCCCCACCCAAAAATTAGACTATGCCGGTGATGAAATCAAGCATGTTAGTGTTCTTGTGCTTTCTATTGCTATTAGTCTGGCATATCACTATATTTTTATATTATCTGCCGATTTACTCCCTGGGATAGTTGCAAACTAATAATTGATGATGTGCCTGTTCTTCACGGAGAAGTGGTTGTTTACTTGTTTGTATAGTATTACCAGTGTGCATTTTTTTTTGCAGCAGAACTTGTATAAGTTAGATGTACTCATTGTTGTTGGTATTAAGATCAAATATCAATGCTTACATTGAGTAAAATTTTGTTTCGCTTCCACCGGAGTGCAAATCTAGTACAACCCAGCCCTTTCCAGGCATAT…
XrPt507001	TGCAGAAGTAGACAGGCTGTGTGGTAGTTCACGTTTAGTCCCCACCCAAAAATTAGACTATGCCGGTGATGAAATCAAGCATGTTAGTGTTCTTGTGCTTTCTATTGCTATTAGTCTGGCATATCACTATATTTTTATATTATCTGCCAATTTACTCCCTGGGATAGTTGCAAACTAATAATTGATGATGTGCCTGTTCTTCACGGAGAAGTGGTTGTTTACTTGTTTGTATAGTATTACCAGTGTGCATTTTTTTTTGCAGCAGAACTTGTATAAGTTAGATGTACTCATTGTTGTTGGTATTAAGATCAAATATCAATGCTTACATTGAGTAAAATTTTGTTTCGCTTCCACCGGAGTGCAAATCTAGTACAACCCAGCCCTTTCCAGGCATATGAT…
XrPt506324	TGCAGTCAAAGATTCAGCAAACGAGAAGTGGCGTGCTCCTGTCATGAAACAAAGATCCTCTAGTAGAAGAAATGAGCTCTGAAAATTCTTTTTCTATCAGTACTAAGCTACTAAAAATGAGCTCTGAAAATAGACGCGAATGCAGATATTTTCTATAGAAATGAAAATAAACCAGAACCCATAGAAGTTTGAAAGTTTATAGAAATCACAAACATTAAGGAAGTGGGATCTTATTGATTTCTGGCTGGTAGGTTGCAAATTTTTCAAAGAAGTATAAACGCTAAACTATAACATCAGAAACAGAGGATACCTTGTGCACTGAATTTTGTCATACCTCGTTTCGGGATTTGTAAGCAAAGAGAGATTCATTAATGTACAGTCTTGAATTGGGGATCAAAT…
XrPt505609	TGCAGGTCAATATCCCAATGCACTTAGGAATTTCTACTGCTCCAGATCCGGATGCGTTTCCAACTTGCTCAAATGGATTGCTACAATTTGGGACCTGAACAATATTGACTAGTACCCAGTTATATAAGAATCAAGTTTCAGAGAATCACAGATCACCAACTTGCTGCTGGTTGACCTCTCCGTCCCACAATGTAACTTACCCGCAAACCGACAGACATCAATGCTACAGTTTGGAACAAAAAGACTGCTCATGTACTATCAGATTGTGTGATCCTTTTGCATGCAAACTAAATCTATGGTGCTTTAGATAGCCTGAGGATCTGAAGCAAAGCTATACAAGAGCATTCAACCGATGGAGGTAAAATAGTTGTGACAGTTTCGCTCCCCTGTAAATATGTT…
XrPt509316	TGCAGGTCAATATCCCAATGCACTTAGGAATTTCTACTGCTCCAGATCCGGATGCGTTTCCAACTTGCTCAAATGGATTGCTACAATTCGGGACCTGAACAATATTGACTAGTACCCAGTTATATAAGAATCAAGTTTCAGAGAATCACAGATCACCAACTTGCTGCTGGTTGACCTCTCCGTCCCACAATGTAACTTACCCGCAAACCGACAGACATCAATGCTACAGTTTGGAACAAAAAGACTGCTCATGTACTATCAGATTGTGTGATCCTTTTGCATGCAAACTAAATCTATGGTGCTTTAGATAGCCTGAGGATCTGAAGCAAAGCTATACAAGAGCATTCAACCGATGGAGGTAAAATAGTTGTGACAGTTTCGCTCCCCTGTAAATATGTT…
XrPt505934	TGCAGATTGAGCAGCATATTTCTCTAGGAGAATCATAAGATCAAGCTTGTAACCTACCGAATTAGGGGATAAATATTGGAATTTATGTTGATATCAGTCCTCCAAACAGCTCCTATTCCCTGATAATCACTTTTGCCGAGCTAGTACTACAACCCATTGCGATTTGTACCGGACCAGCATCATGAGAAGAAAACATACTGGTGCTCCTTTTAGAGTGTACTGAAATCGTGATACTTACAACATTTATTGAGATGTCCTAGTTGGTGTCCATGCTGACATTCAACTGAAGTCTGCTGTAGTGGAAGCCTGCATGTAGCATAGCGATGGGAAGCCTAGTTGGTGTGACCGTGTGAGCATACGGAAGACAGCATTGACGAGAATTGAAATTGGCTGCA
XrPt400137	TGCAGATTGAGCAGCATATTTCTCTAGGAGAATCATAAGATCAAGCTTGTAACCTACCGAATTAGGGGATAAATATTGGAATTTATGTTGATATCAGTCCTCCAAACAGCTCCTATTCCCTGATAATCACTTTTGCCGAGCTAGTACTACAACCCATTGCGATTTGTACCGGACCAGCATCATGAGAAGAAAACATACTGGTGCTCCTTTTAGAGTGTACTGAAATCGTGATACTTACAACATTTATTGAGATGTCCTAGTTGGTGTCCATGCTGACATTCAACTGAAGTCTGCTGTAGTGGAAGCCTGCATGTAGCATAGCGATGGGAAGCCTAGTTGGTGTGACCGTGTGAGCATACGGAAGACAGCATTGACGAGAATTGAAATTGGCTGCA
XrPt399654	TGCAGTTATGTTCAAGCGAAAATCATGTAGACCTGTGTCAATTGGACCGCAGCTAATTAACCCTCCGAACAAGACATGCCTTTCTTTTTTTTCTTTTTTGGTGTCTGCTGTGGCTGTACATACGATGACTTTGAACGCACTTGTCCAATTGTCAGTAGACGTAGTATCAGCTCATCAAAGAATAAATGAAAGGTAGACGTAGTATGCGTTGCCTCTTTCTCCGCGTGTGTTCCGTTTGACAGACGAATGCACGAACAGTAGAACCGATAATAAGTATGTGTCGCTCGCGAGGCGATTCTTCTTTCTATCCATCTCACCTGCCTGCAAATTCTCATCATGTCGTTGATCATTGCCACTTTTGCAGCCCTTGCTTTGTGCTTAGCCCCTGCTCCGGGTGCA…
XrPt390741	TGCAGTTATGTTCAAGCGAAAATCATGTAGACCTGTGTCAATTGGACCGCAGCTAATTAACCCTCCGAACAAGACATGCCTTTCTTTTTTTTCTTTTTTGGTGTCTGCTGTGGCTGTACATACGATGACTTTGAACGCACTTGTCCAATTGTCAGTAGACGTAGTATCAGCTCATCAAAGAATAAATGAAAGGTAGACGTAGTATGCGTTGCCTCTTTCTCCGCNGGGTGTTTCCGTTTGACAGACGAATGCCCNAACAGTANAACCCGATAATAAGTATG
XrPt400858	TGCAGGATTGGGCCCATCTGATGTGCATGCAAATAAATACTGCTATTAGGGCATGCACTACTGTCTCTGTCACTAATGTCGCTTTGCGTTATTTCCTGGTGGTCTTTGGTCCGATGTTGTTGTTAACCAATTAAACCCCCCCTGGAGATCCACAGAGTGGTCCAAATCATGGGTTACCACATGTTTTAAAAGATGATAAAATAAAACCAGGATTCGTGCATGCATGTTGTCATTTTCAGCCGATTATACTGTTTTTATATATGATCAGTTGGACTTGTGTGTTTGCTGGTGTGGTTCGTGCTGAGAAGCTGTTTGTACAGTCCCAAAACAAAAACAAAAAACAGTTTGTGAGATTATGCATTCTGTGGATTTAATAATAGTTGGTCAGGCACAAGCAAG…
XrPt400732	TGCAGGATTGGGCCCATNTGATGNNCNNGNNNNTAAATACTGCTNNTNNNGCATGCACTACTGTCTCTGTCACTAATGTCGCTTTGCGTTATTTCCTGGTGGTCTTTGGTCCGATGTTGTTGTTAACCAATTAAACCCCCCCTGGAGATCCATAGAGTGGTCCAAATCATGGGTTACCACATGTTTTAAAAGATGATAAAATAAAACCAGGATTCGTGCATGCATGTTGTCATTTTCAGCCGATTATACTGTTTTTATATATGATCAGTTGGACTTGTGTGTTTGCTGGTGTGGTTCGTGCTGAGAAGCTGTTTGTACAGTCCCAAAACAAAAACAAAAAACAGTTTGTGAGATTATGCATTCTGTGGATTTAATAATAGTTGGTCAGGCACAAGCAAG…
XrPt400509	TGCAGGATTGGGCCCATCTGATGTGCATGCAAATAAATACTGCTATTAGGGCATGCACTACTGTCTCTGTCACTAATGTCGCTTTGCGTTATTTCCTGGTGGTCTTTGGTCCGATGTTGTTGTTAACCAATTAAATCCCCCCTGGAGATCCATAGAGTGGTCCAAATCATGGGTTACCACATGTTTTAAAAGATGATAAAATAAAACCAGGATTCGTGCATGCATGTTGTCATTTTCAGCCGATTATACTGTTTTTATATATGATCAGTTGGACTTGTGTGTTTGCTGGTGTGGTTCGTGCTGAGAAGCTGTTTGTACAGTCCCAAAACAAAAACAAAAAACAGTTTGTGAGATTATGCATTCTGTGGATTTAATAATAGTTGGTCAGGCACAAGCAAG…
XrPt389711	TGCAGGATTGGGCCCATCTGATGTGCATGCAAATAAATACTGCTATTAGGGCATGCACTACTGTCTCTGTCACTAATGTCGCTTTGCGTTATTTCCTGGTGGTCTTTGGTCCGATGTTGTTGTTAACCAATTAAATCCCCCCTGGAGATCCATAGAGTGGTCCAAATCATGGGTTACCACATGTTTTAAAAGATGATAAAATAAAACCAGGATTCGTGCATGCATGTTGTCATTTTCAGCCGATTATACTGTTTTTATATATGATCAGTTGGACTTGTGTGTTTGCTGGTGTGGTTCGTGCTGAGAAGCTGTTTGTACAGTCCCAAAACAAAAACAAAAAACAGTTTGTGAGATTATGCATTCTGTGGATTTAATAATAGTTGGTCAGGCACAAGCAAG…
XrPt410781	TGCAGATCATTGGCTTGTTCTTCTCGGACACGAATTTCTGTGGCTCACCATTGATTTCTGGAACAACAGGATGGACGGAGGACAGTGGACGCCGGCGAGCCGTCAGAACTACAACCTGAGAGACGCGATCGCTCGGTACACATTGCAGGTATGCTCACATTCAGTGACAAGTAAGCTCTGCAAAGGAACAACTGTGTCTGAACTTTGTGGTTCGTAGGTGTATCCTGGGGCGTGGACGGCGATCTACATGCCGCTGGACAACGTGGGGATGTGGAACGTGAGGTCGGAGAGCTGGGGCAGGCAGTACCTGGGCCAGCAGTTCTACCTGCGGGTGTACTCGCCGGCCAACTCGTGGCGGGACGAGAACCCCATCCCCAAGAACGCGCTGCTCTGCGGCCG…
XrPt401830	TGAGAGACGCGATCGCTCGGTACACATTGCAGGTATGCTCACATTCAGTGACAAGTAAGCTCTGCAAAGGAACAACTGTGTNTGAACTTTGTGGTTCGTAGGTGTATCNTGGGGCGTGGACGGCGATCTACATGCCGCTGGACAACGTGGGGATGTGGAACGTGAGGTCGGAGAGCTGGGGCAGGCAGTACCTGGGCCAGCAGTTCTACCTGCGGGTGTACTCGCCGGCCAACTCGTGGCGGGACGAGAACCCCATCCCCAAGAACGCGCTGCTCTGCGGCCGCGCCTCCGGCCGCCGGACCAGGCCGCTGTGAACTCTCTATGAGCCGGGGCCGTCAGTCAGTTTTCGTGTCACGAAGGGGTGGCTGAATCTGAGAATTAGGTTGCCGAGCTCCAGAT…
XrPt506841	TGCAGTCTTGTATGCAAAATCAACAGGGGCATATGCACGCGGGCATAACAAAACAAGCCTGTCAAGAGATGATTTTGCACAAAACAAGTACTCCCTCTGTTCACTTTTGTAAGTCCTTTAGGACAGCTGAAATTAAACTATATTAGGTGTTGTCTTAAATGTCTAAAAAGTCTTATAAAAGTGAACGGAGGGAGTATTTAGCATGTACTACAATCCACCAACTAAAGGAGAAAATGCAGACGTGAAGTAGTTGCTCAGAACATACATAGAATGATAGAAGTAGGATAAATGCCATCATCAGGTGACAGACATGAGACATGCATAATTAAGTTCTGGTAACAAAATGCATAGACTCATTGAACTTAAGCACCTACAGCTTCGCCTTCAGTTCCTTCTCCC…
XrPt508402	TGCAGTCTTGTATGCAAAATCAACAGGGGCATATGCACGCGGGCATAACAAAACAAGCCTGTCAAGAGATGATTTTGCACAAAACAAGTACTCCCTCTGTTCACTTTTGTAAGTCCTTTAGGACAGCTGAAATTAAACTATATTAGGTGTTGTCTTAAATGTCTAAAAAGTCTTATAAAAGTGAACGGAGGGAGTATTTAGCATGTACTACAATCCACCAACTAAAGGAGAAAATGCAGACGTGAAGTAGTTGCTCAGAACATACATAGAATGATAGAAGTAGGATAAATGCCATCATCAGGTGACAGACATGAGACATGCATAATTAAGTTCTGGTAACAAAATGCATAGACTCATTGAACTTAAGCACCTACAGCTTCGCCTTCAGTTCCTTCTCCC…
XrPt401423	TGCAGTCTTGTATGCAAAATCAACAGGGGCATATGCACGCGGGCATAACAAAACAAGCCTGTCAAGAGATGATTTTGCACAAAACAAGTACTCCCTCTGTTCACTTTTGTAAGTCCTTTAGGACAGCTGAAATTAAACTATATTAGGTGTTGTCTTAAATGTCTAAAAAGTCTTATAAAAGTGAACGGAGGGAGTATTTAGCATGTACTACAATCCACCAACTAAAGGAGAAAATGCAGACGTGAAGTAGTTGCTCAGAACATACATAGAATGATAGAAGTAGGATAAATGCCATCATCAGGTGACAGACATGAGACATGCATAATTAAGTTCTGGTAACAAAATGCATAGACTCATTGAACTTAAGCACCTACAGCTTCGCCTTCAGTTCCTTCTCCC…
XrPt505647	TGCAGCAATTTGACTATTCTTTGTCTTTTACGATGCGGGTCCGCAGCACAGTGAGAGAGGTAATGCCGGCCGGCGCCTTGGTTGGCGGGGCAAGAAGAAGGGCACCGAGGATGTGCTGCTCTGTGCACGGCCGTCAAAGTACAACATTGCTATGATGTGTGTGGTTTCTCTATTTTCCTCCTATTGCATGTTCCCAATTTTACAAACTGCTAAGTTGGTGCTTGATTTCGCTTTCAGATTTTTCTGTGGCTTTCTCCATTAGCATGTTTCTCCTCAACGACCATATCAATGTGGCTGGCGTTTGCACATGTGATTTTGGTTGAGGTATATGCAAGACCATTCCTCTCTAGACTGTAAATTTGTCTGTAGGTTTTGGTAGATTTGATTTATCGGTGGCTA…
XrPt505136	AAGCTTGGTACCGAGCTNGGATCCNCTAGTANNTNCNGCCAGTGTGCTGGAATTCGCCCTTGATGGANCCAGTGCAGCAATTTGACTATTCTTTGTCTTTTACGATGCGGGTCCGCAGCACAGTGAGAGAGGTAATGCCGGCCGGCGCCTTGGTTGGCGGTGGCAAGAAGAAGGGCACCGAGGATGTGCTGCTCTGTGCACGGCCGTCAAAGTACAACATTGCTATGATGTGTGTGGTTTCTCTATTTTCCTCCTATTGCATATTCCCAATTTTACAAACTGTTAAGTTGGTGCTTGATTTCGCTTTCAGATTTTTCTGTGGCTTTCTCCATTAGCATGTTTCTCCTCAACGACCATACCATTCCTCTCTAGACTGTAAATTTGTCTGTAGGTTTTGGT…
XrPt401495	TGCAGCAATTTGACTATTCTTTGTCTTTTACGATGCGGGTCCGCAGCACAGTGAGAGAGGTAATGCCGGCCGGCGCCTTGGTTGGCGGTGGCAAGAAGAAGGGCACCGAGGATGTGCTGCTCTGTGCACGGCCGTCAAAGTACAACATTGCTATGATGTGTGTGGTTTCTCTATTTTCCTCCTATTGCATATTCCCAATTTTACAAACTGTTAAGTTGGTGCTTGATTTCGCTTTCAGATTTTTCTGTGGCTTTCTCCATTAGCATGTTTCTCCTCAACGACCATACCATTCCTCTCTAGACTGTAAATTTGTCTGTAGGTTTTGGTAGATTTGATTTATCGGTGGCTAAGGCAGTGTTGATGCCGCAGGTTGACCGATTGTGTGCTACAAGTAGAGGT…
XrPt399735	TGCAGCAATTTGACTATTCTTTGTCTTTTACGATGCGGGTCCGCAGCACAGTGAGAGAGGTAATGCCGGCCGGCGCCTTGGTTGGCGGTGGCAAGAAGAAGGGCACCGAGGATGTGCTGCTCTGTGCACGGCCGTCAAAGTACAACATTGCTATGATGTGTGTGGTTTCTCTATTTTCCTCCTATTGCATATTCCCAATTTTACAAACTGTTAAGTTGGTGCTTGATTTCGCTTTCAGATTTTTCTGTGGCTTTCTCCATTAGCATGTTTCTCCTCAACGACCATACCATTCCTCTCTAGACTGTAAATTTGTCTGTAGGTTTTGGTAGATTTGATTTATCGGTGGCTAAAGCAGTGTTGATGCCGCAGGATGACCGATTGTGTGCTACAAGTAGAGGT…
XrPt389497	TGCAGGGCGGTGGGCACATTGAAGAAGACTATGTCGCCGGCAGATGGCTTCCGGAACATGTAGGTGATCTGAGCAAAATCAAAGCATTCCCCATTTGGTTAACTGACGAATTCATGGCAGGCGTAGATCCAAGGCGGGCAAGCACAATGCAAGAGAGAACCAAGCGGGACGGAAGAGATCTAGTACATAGCAGCTAGGTTAGGGAGGAGGAGGAGGGGGATGAGAAAGGAAGGCGCTTTACCTTTTCCGCGACGGCGCGGTCGCCCGGGCGGAGGGTGGGCGCCATGGAGGCGGAGGCGACGAAGCGGACCTCGGCGAGGGCGGCGGAGAAGAGGAGCAGGACGAGGAAGAGCTTGAATCCGTCGGAGCAGGAGGGGCAGCGGAGGCGCGCGAGCAAGG…
XrPt508516	TGCAGGGAGATCATCACGTCCTGATATCCATCCTTTTGGCAGACCCTGGCTTGGTTCTCTTATTTTACCGCTGCCACACCTACTCATCCCCTAACTTGAGAATCATTGGGCTCCAGCCTGGCCTCCGATGAAAGATTTTAGTGGCCACGAGAACTAGCATTGCTGTCTCATTGCACTGTCAGTTTTGGTGGTTTTATCTCCGTAGGGCACACCAAAATGAGAGAAATGATGAACAATTGAAAACTTTTCCCTCGTAGGATAATTCCTGACTTTTGTCTCACTTGCACATAAATATATAGATCATGCTCTTTTATGTGCTTTTCTTTAGACTTAACCAACTTATCATTTCTCTTTCCTGTGCACATATGCACCTGCGCACTGCA
XrPt399937	AAACAGCTATGACCATGATTACGCCAAGCTTGGTACCGAGCTCGGATCCACTAGTANCGGCCGCCAGTGTGCTGGAATTCGCCCTTGATGGANCCAGTGCAGGGAGATCATCACGTNNTGATATCCATCCTTTTGGCAGACCCTGGCTTGGTTCTCTTATTTTACCGCTGCCACACCTACTCATCCCCTAACTTGAGAATCATTGGGCCCCAGCCTGGCCTCCGATGAAAGATTTTAGTGGCCACGAGAACTAGCATTGCTGTCTCATTGCACTGTCAGTTTTGGTGGTTTTATCTCCGTAGGGCACACCAAAATGAGAGAAATGATGAACAATTGAAAACTTTTCCCTCGTAGGATAATTCCTGACTTTTGTCTCACTTGCACATAAATATATAGATC…
XrPt509276	TGCAGGGAGATCATCACGTCCTGATATCCATCCTTTTGGCAGACCCTGGCTTGGTTCTCTTATTTTACCGCTGCCACACCTACTCATCCCCTAACTTGAGAATCATTGGGCTCCAGCCTGGCCTCCGATGAAAGATTTTAGTGGCCACGAGAACTAGCATTGCTGTCTCATTGCACTGTCAGTTTTGGTGGTTTTATCTCCGTAGGGCACACCAAAATGAGAGAAATGATGAACAATTGAAAACTTTTCTCTCGTAGGATAATTCCTGACTTTTGTCTCACTTGCACATAAATATATAGATCATGCTCTTTTATGTGCTTTTCTTTAGACTTAACCAACTTATCATTTCTCTTTCCTGTGCACATATGCACCTGCGCACTGCA
XrPt390076	TGCAGAGGAGAATGGGGAGAGGCAGTTTTCCGAGCTCCTTGATCTGAGCATAATCCAGCAGCTACCGCACTTAGTCACCAATGCATTGGATACAAGGATGGTGTTATGTCAGGTCAATGGTTTCATCCGCGAGTACATCATCCCGCGGCGAAAAGAAGAAAACCTTATGTTTGAGCTGGGGGCTAATTGTGCCCTGACCACTCGGCGCACAGGACGTCACCTTATCATATTACACGACTGGAATAGAGACAGAATTGTGTTTGAGAGCATGGATTTCTCGCGGCTAAGGTCACTAACGGTGTTTGGGAAGTGGGAATCTTTCTTCATCTCTGAAAATATGATTCTTCTTCGGGTGCTTGATCTAGAGGATGCATCAGGTTTAGATTATGATGATGTTGA…
XrPt506625	TGCAGGGATCTGTTGAGTTNTGAGTTAAAAAGGGGGGAGGGCATGCCTTGCAGGAGCTGAAGGGCATAAATGGTCTCCATGGCCAACTAAAAATTAAAGGCCTTGACAATGTTTTGAGCAAGGATGAAGCCACCAAGACCGACATGAAAAGAAAAGAGAATCTCAAGGTCATGAGACTGGAATGGAGTTCAGCTAGTAGAAGTCTCACCCCCGTGACTGACTATGAAGTACTAGAAAACCTACAGCCACATCAAAACTTGAAGGAACTTCATATTGTAAGGTATCTTGGCGCAACAGCTCCGAGTTGGTTGCAGTTTGCGGCGCTGAGGGAGCTGCA
XrPt400890	TGCAGGGATCTGTTGAGTTCTGCGTCAAAAAAGGGGGAGGGCATGCCTTGCAGGAGCTGAAGGGCATAAACGGTCTCCATGGCCAACTAAAAATTAAAGGCCTTGACAATGTCTTGAGCAAGGATGAAGCCACCAAGACCGACATGAAAAGAAAAGAGAATCTCAAGGTGCTGAGACTGGAATGGAGTTCAGCTAGTAGAAGTCTCACCCCTGTGACTGACTGTGAAGTACTAGAAAACCTACAGCCACATCAAAACTTGAAGGAACTTCACATTGTAAGGTATCTTGGCGCAACAGCTCCGAGTTGGTTGCAGTTTGCGGCGCTGAGGGAGCTGCA
XrPt390749	TATCCCTCCCCCCTGATTTCCAGTTGGTGAGGCCCATCCCATCTAGANNTCCAATTAAATTTCAACATATCAGTNTATAACTTAATTCCGTGCAAAACAACGCGTAAGTGTAGCATCTCTCTAGCTCTACCTCTACTTGTAGCAGCAGCTGCA
XrPt402327	TGCAGAACAGCAACGGCGACTCATCCACAGTGCCCGTGCTACAGCACCGTCCTCTCCACCGTGCATGTATAGGGTGCCCGGCCGGTCCTACAGCTCCTGATCTGGGCCGCCCATTTCTCATCCAACGGTAAATTTACGCTGTGATCCCCCTCTGGAACGAGAAACCAGCGAGATACTGTGTGCTCGCGTGATTGGAACAGGGGAAGAAAACAGTGTACACAGTAGCTCATCCCGTCCCTANAATCGGTTAGCAATAAAAAGGCAGTTCGTGCGCCGAGGATTCTGTTATTCAGGTGGTTCCGTGGATCTATGCGCCGAAAAGTCGGTTGTTCAGGTTGCAGTCACGAACAAGCAACAGAAAGGTCATGGCGAAATAGCTCTACCGAAAATCCTATTCTT…
XrPt411362	TGCAGCACACCGTGATCCCGGAGCGGCCCATGTTCTACCCGGAGTACCCGCCGCAGGGTATGTTTATCTCTTCTCTGGTCCTATCCTCCCCTGTCTCTGCCTGTTCCGTTGAAATTGTCACCGGTCGTTGTTCAGCTCCACAAGCAAGCAAGAAGACAGGACAAAAAGAAACAAACAATAATTGATATTTTTATAATATAAATGTTCTACTGCTGCTTTTGATTCAGTCAAGTTCAGCTGGAACTCTCGCCGAAAAGAATAAGCTCTGCTGCTGGAACTGAATAACTCACAGAAAGACATATGTTCCCTGCA
XrPt507699	TGCAGGATGTTTCAGGTCGTCAAAATCAAATTAGATAAAATTAAACACTTAATTACTCGTATATATGTGATGACCCGAAGAAGGTGTCAAGCCAAGCATATCAGAATAACTTTATGTGTGGTCCTATATCATGGCCGAGAATAGAATGATATATGGAAAAGAAGAGTAGGAACACTGAAGTAAAACAATAGTAGGATCTGCTTAAAATAGGATCCGCTGATGTCAATGAGCCTTCATAGCAAGCAGTGCTCTGCTGACTTGCTGAGTACGCAGTCTGCA
XrPt505399	TGCAGAAGACAGAAAACAAAGATTAAAATCACAGGAACTGAAATTAACAGGAACGGCCAAAGAGCACCGCTAGGGATTTGTCACATACACGAGGAACCGAACATCTAACTGGTTGTACGTACAATTAATTGCAAGGCTATCCAACTTGCAGTTGGAGAGAATACAGACTAGTTTACTACTAGTACATCACAGCAACCTACACAACATTCAGGTTCTCGCATGATTCTAGTAGAGAGTCAAGAGTTGACCACAAACAAAGAATGGATTAATCAGATTATTCCAGTAGTAGGTACAGCTTGGCTTCAGTTTTACAAATAGAACATGAGTTTGCTTGGTTGAACGAAGAAGTTAAGAGTGCCTTGGTCGCTGTGGAAAACAGAAAACAGAGATGAAATTCAC…
XrPt398524	TGCAGAAGACAGAAAACCGAGATTAAAATCACAGGAATTGAAATTAACAGGAACGGCCAAAGAGCACTGCTAGGGATTTGTCACATACACGAGGAACTGAACATCTAACTGGTTGTACGTACAATTAATTGCAAGGCTATCCAACTTGCAGTTGGAGAGAATACAGACTAGTTTACTACTAGTACATCACAACAGCCTACACAACATTCAGGTTCTCGCACGATTCTAGTAGAGAGTCAAGAGTTGACCACAAACAAAGAATGGATTAATCAGATTATTCCNGTAGTANGTACAGCTTGGCTTCAGTTTTACAAATAGAACATGAGTTTGCTTGGTTGAACGAAAAAATTAANAGTGCCTTGGTCGCTGTGGAAAACAGAAAACATAGATGAAATTCNC…
XrPt505284	CCATGCCGCAAGGCCCCCGACCGATTCTTGGTATGAAAATCACCAGCCGTAGCACCAACCTTAAGGAACATCCCAGCCTCTACCCATCAGGTTTCCAAATCTCCAAATTTGTCGCAGTAACTTCCCGCATGCACAATATCGCCACGATGGATCCATTGATTTGGTCCTAACTAACACCCTAGTCATTTGTTTTAACGAGGAAAATCTAGCNNTAAATGCAATTATCGTTAATTTTCAACAGTTATATAGATGGACCAATTCATCATATAACTTACAACTGACAGCCGACCCAATCTAGAATAACTTCAATAAAAAGAAATCAAACACACGAGACATCATTAAAGAAGAAAAAAGAATTATCACATTTTTCCTCTAATAAATCATCAGCAGTTACCTTTG…

## Sheet: Tab. 1c
S/n	Locus	Classification	Position (cM)	K2	K3	K4	K5	K6	K14	K15	K16	K17	K18	K19	K20	K21	K22	K23	K24	K25	K26	K27	K28	K29	K30	K31	K32	K34	K35	K36	K39	K41	K42	K43	K47	K48	K49	K50	K51	K52	K54	K55	K56	K57	K58	K59	K61	K63	K64
1	XrPt506935	(a,b)	0.0	a	b	a	b	a	a	a	a	b	-	a	b	b	a	a	a	b	a	b	-	a	a	b	b	b	a	a	-	-	a	b	b	-	a	a	a	-	b	b	a	a	b	-	a	b	-
2	XrPt411108	(a,b)	5.892	a	b	a	b	a	a	a	a	b	-	b	b	b	a	a	a	b	a	b	-	a	a	b	b	b	a	a	b	a	a	b	b	a	b	a	a	a	b	b	a	a	b	-	a	b	-
3	XrPt505573	(a,b)	16.723	a	b	a	b	a	a	a	a	b	a	a	b	b	a	a	b	b	a	b	-	a	a	b	b	b	a	b	b	a	a	a	b	a	b	a	a	a	b	b	a	a	a	-	a	b	-
4	XrPt509033	(a,b)	16.723	a	b	a	b	a	a	a	a	b	a	a	b	b	a	a	b	b	a	b	-	a	a	b	b	b	a	b	b	a	a	a	b	a	b	a	a	a	b	-	a	a	a	-	a	b	-
5	XrPt509692	(a,b)	17.884	a	b	a	b	a	a	a	a	-	a	a	b	b	a	a	-	b	a	b	-	a	a	b	b	b	a	a	-	a	a	a	b	a	-	a	a	a	b	b	a	a	a	-	a	b	-
6	XrPt506974	(a,b)	29.66	a	b	a	b	a	a	a	a	b	b	b	b	b	a	b	b	b	a	b	-	a	a	b	a	b	a	a	b	a	a	b	b	a	b	a	a	-	b	b	a	a	a	-	a	b	-
7	XrPt506930	(a,b)	29.66	a	b	a	b	a	a	a	a	b	b	b	b	b	a	b	b	b	a	b	-	a	a	b	a	b	a	a	b	a	a	b	b	a	b	a	a	b	b	b	a	a	-	-	a	b	-
8	XrPt508478	(a,b)	36.346	a	b	a	b	a	a	a	a	b	-	b	b	b	a	b	b	b	a	b	-	a	a	b	b	b	a	b	b	-	a	a	b	a	b	a	a	b	b	b	-	a	-	-	a	b	-
9	XrPt508683	(a,b)	47.218	a	-	a	a	b	a	a	a	b	b	b	b	b	a	b	-	b	a	b	-	-	a	b	b	-	a	a	b	-	a	-	b	a	b	a	a	a	a	a	a	a	-	-	a	a	-
10	XrPt399651	(a,b)	53.323	a	b	b	a	b	a	a	a	b	b	b	b	b	b	-	a	b	a	b	-	a	a	b	b	b	a	a	b	-	a	a	b	a	b	a	a	a	a	a	a	a	-	-	a	a	-
11	XrPt398519	(a,b)	61.828	a	b	b	a	b	a	a	a	b	a	a	b	b	b	a	-	b	a	b	-	a	a	b	b	b	a	a	b	a	a	a	b	a	-	a	b	a	a	a	a	a	b	-	a	b	-
12	XrPt402607	(a,b)	61.828	a	b	b	a	b	a	a	a	b	a	a	b	b	b	a	b	b	a	b	-	a	a	b	b	b	a	a	b	a	a	a	b	a	b	a	b	a	a	a	a	a	b	-	a	b	-
13	XrPt506902	(a,b)	68.53	a	a	b	a	b	-	a	a	a	a	a	b	b	b	b	b	b	a	a	-	a	a	a	b	a	a	a	b	-	a	a	b	b	a	a	b	a	a	a	a	a	b	-	a	b	-
14	XrPt410882	(a,b)	73.872	a	a	b	b	b	b	a	a	a	a	a	b	b	b	a	a	b	a	a	-	a	a	a	b	a	a	a	-	a	a	a	a	a	a	a	b	-	a	a	a	a	b	-	a	b	-
15	XrPt411499	(a,b)	81.638	a	-	b	a	b	b	a	a	b	a	a	a	b	b	b	-	b	a	a	-	a	a	a	b	a	a	a	b	b	-	a	b	b	a	a	b	-	a	a	a	a	b	-	a	b	-
16	XrPt508559	(a,b)	85.013	a	a	b	a	b	b	b	a	b	a	a	a	b	b	-	b	b	a	a	-	a	a	a	b	a	a	a	b	a	a	a	-	-	a	a	b	a	a	a	a	a	b	-	a	b	-
17	XrPt505486	(a,b)	91.789	a	b	b	a	b	a	b	a	b	a	a	a	b	b	-	b	b	a	a	-	a	b	a	b	a	b	a	b	a	a	a	b	a	a	a	b	a	a	a	a	b	b	-	a	b	-
18	XrPt508579	(a,b)	100.474	a	b	b	a	-	a	b	a	b	a	a	a	b	b	a	b	b	b	a	-	a	b	a	b	-	b	a	b	a	a	a	b	-	a	a	b	a	a	a	a	b	-	-	a	b	-
19	XrPt402262	(a,b)	104.208	a	b	b	a	b	a	b	a	b	a	a	a	b	b	b	b	b	b	a	-	-	b	a	b	a	b	a	-	-	b	a	-	a	a	a	b	a	a	a	a	b	b	-	a	b	-
20	XrPt509391	(a,b)	104.208	-	b	b	a	b	a	b	a	b	a	a	a	b	b	b	-	b	-	a	-	a	b	a	b	a	b	a	-	-	b	a	b	a	a	-	b	-	a	a	a	b	b	-	a	b	-
21	XrPt390750	(a,b)	104.208	a	b	b	a	b	a	b	a	b	a	a	a	b	b	b	b	b	b	a	-	a	b	a	b	a	b	a	b	a	b	a	b	a	a	a	b	a	a	a	a	b	b	-	a	b	-
22	XrPt400016	(a,b)	105.708	a	b	b	a	b	a	b	a	b	a	a	a	b	b	b	b	b	b	a	-	a	b	b	b	b	b	a	b	-	b	a	b	a	a	a	b	a	a	a	a	b	b	-	a	b	-
23	XrPt401882	(a,b)	105.708	a	b	b	a	b	a	b	a	b	a	a	a	b	b	b	b	b	b	a	-	a	b	b	b	b	b	a	b	-	b	a	b	a	a	a	b	a	a	a	a	b	b	-	a	b	-
24	XrPt400782	(a,b)	105.708	a	b	b	a	b	a	b	a	b	a	a	a	b	b	b	b	b	b	a	-	a	b	b	b	b	b	a	b	-	b	a	b	a	a	a	b	a	a	a	a	b	b	-	a	b	-
25	XrPt507910	(a,b)	120.355	a	b	b	a	-	b	b	b	a	a	a	a	a	b	-	b	a	b	b	-	a	b	b	b	b	b	a	b	-	a	a	a	a	a	a	b	a	a	a	b	a	a	-	-	b	-
26	XrPt509722	(a,b)	130.434	a	b	b	a	a	b	b	a	a	a	a	a	b	b	a	b	a	b	b	-	a	b	b	b	b	b	a	b	a	a	a	b	a	a	a	b	a	a	a	-	a	-	-	a	a	-
27	XrPt507489	(a,b)	133.085	a	b	b	a	a	b	b	a	a	a	a	a	b	b	a	b	a	b	b	-	a	b	b	b	b	b	a	b	b	-	-	b	-	-	b	b	-	-	a	-	a	b	-	a	a	-
28	XrPt389653	(a,b)	133.539	a	b	b	a	a	b	b	a	a	a	a	a	b	b	b	b	a	b	b	-	a	b	b	b	b	b	a	b	b	a	a	b	a	-	b	b	a	a	a	b	a	b	-	a	a	-
29	XrPt390421	(a,b)	140.652	a	b	b	a	a	b	b	a	a	a	a	a	b	b	b	b	b	a	a	-	a	b	a	b	a	b	a	b	-	a	a	b	a	a	b	b	a	a	a	b	a	b	-	a	a	-
30	XrPt390020	(a,b)	140.652	a	b	b	a	a	b	b	a	a	a	a	a	b	b	b	b	b	a	a	-	a	b	a	b	a	b	a	b	-	a	a	b	a	a	b	b	a	a	a	b	a	b	-	a	a	-
31	XrPt401570	(a,b)	140.652	a	b	b	a	a	b	b	a	a	a	a	a	b	b	b	b	b	a	a	-	a	b	a	b	a	b	a	b	-	a	a	b	a	a	b	b	a	a	a	b	a	b	-	a	a	-
32	XrPt401284	(a,b)	140.652	a	b	b	a	a	b	b	a	a	a	a	a	b	b	b	b	b	a	a	-	a	b	a	b	a	b	a	b	-	a	a	b	a	a	b	b	a	a	a	b	a	b	-	a	a	-
33	XrPt410957	(a,b)	140.652	a	b	b	a	a	b	b	a	a	-	a	a	b	b	b	b	b	-	a	-	a	b	a	b	a	b	a	b	-	-	a	b	a	a	b	-	-	a	a	b	-	b	-	a	a	-
34	XrPt411136	(a,b)	140.652	a	b	b	a	a	b	b	a	a	a	a	a	b	b	b	b	b	a	a	-	a	b	a	b	a	b	a	b	a	a	a	b	a	a	b	b	a	a	a	b	a	b	-	a	a	-
35	XrPt400205	(a,b)	141.014	a	b	b	a	a	b	b	a	a	a	a	a	b	b	-	b	b	a	a	-	a	b	a	b	a	b	a	b	-	a	a	b	a	a	b	b	a	a	a	b	a	b	-	a	a	-
36	XrPt400030	(a,b)	141.014	a	b	b	a	a	b	b	a	a	a	a	a	b	b	-	b	b	a	a	-	a	b	a	b	a	b	a	b	-	a	a	b	a	a	b	b	-	a	a	b	a	b	-	a	a	-
37	XrPt401220	(a,b)	148.136	a	b	a	a	a	b	b	a	a	a	a	a	b	b	b	b	a	a	b	-	a	b	a	b	a	b	a	b	a	a	b	a	a	a	b	b	a	a	a	b	a	a	-	a	a	-
38	XrPt401200	(a,b)	148.136	a	b	a	a	a	b	b	a	a	a	a	a	b	b	b	b	a	a	-	-	a	b	a	b	a	b	a	b	-	a	b	a	a	a	b	b	-	a	a	b	a	a	-	a	a	-
39	XrPt505931	(a,b)	151.691	a	b	a	a	a	b	b	a	a	a	a	a	b	b	b	b	a	a	a	-	-	b	a	b	-	b	a	b	-	-	b	a	-	a	b	b	-	-	a	b	-	-	-	a	a	-
40	XrPt509091	(a,b)	152.155	a	b	a	a	-	b	b	a	a	a	-	a	b	b	b	-	a	a	a	-	-	b	-	b	a	b	a	b	-	-	b	a	a	a	b	b	-	a	-	b	a	a	-	a	-	-
41	XrPt505765	(a,b)	152.155	a	b	a	a	a	b	b	a	a	a	a	a	b	b	b	b	a	a	a	-	a	b	a	b	a	b	a	b	a	a	b	a	a	a	-	b	a	a	a	b	a	a	-	a	a	-
42	XrPt509108	(a,b)	153.787	a	b	a	a	a	b	b	a	a	a	a	a	b	b	-	b	a	a	a	-	a	b	a	b	a	b	a	b	a	a	b	a	a	a	b	b	a	a	a	b	a	a	-	a	a	-
43	XrPt410779	(a,b)	158.773	a	b	a	a	a	b	b	a	a	a	a	a	b	b	a	-	a	a	a	-	a	-	a	b	a	b	a	b	a	a	b	-	a	a	b	b	-	a	a	-	a	a	-	a	a	-
44	XrPt389812	(a,b)	160.314	a	b	a	a	a	b	b	a	a	a	a	a	b	b	a	b	a	a	-	-	a	b	a	b	a	b	a	b	a	a	b	b	a	a	b	b	a	a	a	a	a	a	-	a	a	-
45	XrPt399673	(a,b)	162.563	a	-	a	a	a	b	b	a	a	a	a	a	b	b	a	b	a	a	a	-	a	b	a	b	a	b	a	b	a	a	b	b	a	a	b	b	a	a	a	a	a	a	-	a	a	-
46	XrPt508956	(a,b)	163.559	a	b	a	-	a	b	b	-	a	a	a	a	-	b	-	b	a	a	-	-	-	b	a	b	a	b	a	-	a	a	-	-	a	a	b	b	a	a	-	-	a	a	-	a	-	-
47	XrPt400252	(a,b)	167.089	a	b	a	a	a	b	b	a	a	a	a	a	b	b	a	b	a	a	a	-	a	b	a	b	a	b	a	a	a	a	b	a	a	a	a	b	a	a	a	a	a	a	-	a	a	-
48	XrPt505239	(a,b)	169.789	a	b	-	a	a	b	b	a	a	a	a	a	b	b	a	b	a	a	a	-	a	b	a	b	a	b	a	a	a	a	b	a	a	a	a	b	a	a	a	a	a	a	-	a	a	-
49	XrPt505864	(a,b)	172.103	a	a	a	a	a	b	b	a	a	a	a	a	b	b	-	b	-	a	a	-	a	b	-	b	a	b	a	a	-	a	b	a	a	a	-	-	a	a	-	-	a	a	-	-	a	-
50	XrPt506764	(a,b)	172.103	a	a	a	a	a	b	b	a	a	a	a	a	b	-	a	b	a	a	a	-	-	b	a	b	-	b	a	a	a	a	b	a	a	a	-	b	a	a	a	-	a	a	-	a	a	-
51	ScPAO	(a,b)	183.722	-	b	-	-	-	-	b	b	a	-	a	-	-	-	a	-	-	a	-	-	a	-	b	-	-	b	-	b	-	-	-	-	-	b	-	b	-	-	-	b	-	-	-	a	b	-
52	XrPt507097	(a,b)	201.481	a	-	b	a	a	a	b	a	b	a	a	a	b	b	-	b	a	b	-	-	a	b	a	b	a	b	a	a	a	-	-	-	a	a	a	b	a	a	a	b	b	-	-	-	b	-
53	XrPt402322	(a,b)	201.481	a	-	b	a	a	a	b	a	b	a	a	a	b	b	b	b	a	b	a	-	a	b	a	b	a	b	a	a	a	a	a	a	a	a	a	b	a	a	a	b	b	a	-	a	b	-
54	XrPt400276	(a,b)	205.507	a	b	b	a	a	a	b	a	b	a	a	a	b	b	a	b	a	b	a	-	a	b	a	b	a	b	a	a	a	a	a	a	a	a	a	b	a	a	a	a	b	a	-	a	b	-
55	XrPt389959	(a,b)	205.507	a	b	b	a	a	a	b	a	b	a	a	a	b	b	a	b	a	b	a	-	a	b	a	b	a	b	a	a	a	a	a	a	a	a	a	b	a	a	a	a	b	a	-	a	b	-
56	XrPt507824	(a,b)	210.898	a	b	b	b	-	-	b	a	b	b	a	a	b	b	a	b	a	b	a	-	a	b	a	b	a	b	a	-	b	a	a	a	-	a	-	b	-	-	a	-	b	a	-	a	b	-
57	XrPt509316	(a,b)	217.116	a	b	b	a	a	b	b	a	b	b	a	a	b	b	b	b	a	b	a	-	b	b	a	b	a	-	a	a	a	a	a	a	a	a	a	b	a	a	a	a	b	a	-	a	b	-
58	XrPt505609	(a,b)	217.116	a	-	b	a	a	b	b	a	b	-	a	a	b	b	b	b	a	b	a	-	b	b	a	b	a	b	a	a	a	a	a	a	a	a	a	b	a	a	a	-	b	a	-	a	b	-
59	XrPt400871	(a,b)	221.97	a	b	b	a	a	b	b	a	b	b	a	a	b	b	b	b	a	b	a	-	b	b	a	b	a	b	a	a	a	b	a	a	a	a	a	b	a	a	a	b	b	-	-	a	b	-
60	XrPt400732	(a,b)	227.927	a	b	b	b	a	b	b	a	b	b	a	a	b	b	b	b	a	b	a	-	a	b	a	b	a	b	a	a	-	a	a	a	b	a	a	b	a	a	a	b	b	a	-	a	b	-
61	XrPt389711	(a,b)	227.927	a	b	b	b	a	b	b	a	b	b	a	a	b	b	b	b	a	b	a	-	a	b	a	b	a	b	a	a	-	a	a	a	b	a	a	b	a	a	a	b	b	a	-	a	b	-
62	XrPt400509	(a,b)	227.927	a	b	b	b	a	b	b	a	-	b	a	a	b	b	b	b	a	b	a	-	a	b	a	b	-	b	-	a	-	a	-	-	b	a	a	b	-	a	-	-	b	a	-	-	-	-
63	XrPt411307	(a,b)	235.8	a	b	b	b	a	-	b	a	b	b	a	a	-	b	b	b	a	a	-	-	a	b	a	b	-	b	a	b	a	-	-	-	b	a	a	a	a	a	a	-	b	a	-	-	b	-
64	XrPt390051	(a,b)	236.761	a	b	b	b	a	-	b	a	b	b	a	a	a	b	b	b	a	a	a	-	a	b	a	b	a	b	a	b	-	a	a	b	b	-	a	a	-	-	a	b	b	b	-	a	b	-
65	XrPt508532	(a,b)	241.174	a	b	b	b	b	b	b	a	b	b	b	a	a	b	b	-	a	b	a	-	a	b	a	b	a	-	a	b	a	a	a	-	-	a	a	-	-	a	a	-	b	a	-	a	b	-
66	XrPt508449	(a,b)	241.174	a	b	b	b	b	b	b	a	b	b	b	a	a	b	b	b	a	b	a	-	a	b	a	b	-	b	a	b	-	a	a	-	a	a	a	a	-	a	a	-	b	a	-	-	b	-
67	XrPt400909	(a,b)	245.639	a	b	b	b	b	b	b	a	b	b	a	a	a	b	b	b	a	b	a	-	a	b	a	b	a	b	a	b	a	a	a	a	a	a	a	a	a	a	a	b	b	a	-	a	a	-
68	XrPt507356	(a,b)	245.639	a	b	b	b	-	b	b	a	b	b	a	a	a	b	b	b	a	b	a	-	a	b	a	b	a	b	a	b	-	a	a	a	a	a	a	a	a	a	-	b	b	a	-	a	a	-
69	XrPt508868	(a,b)	250.633	a	b	b	b	a	b	b	a	b	a	b	a	a	b	b	b	a	b	a	-	a	b	a	b	a	b	a	b	a	a	a	a	a	a	a	a	a	a	a	a	b	a	-	a	b	-
70	XrPt505323	(a,b)	264.1	b	b	-	b	-	b	b	a	b	-	a	a	a	b	b	a	a	b	a	-	b	b	a	b	a	b	a	b	a	b	a	a	a	a	a	a	a	a	a	a	b	a	-	a	b	-
71	XrPt509312	(a,b)	264.1	b	b	a	b	a	b	b	a	b	a	a	a	a	b	b	a	a	b	a	-	b	b	a	b	a	b	a	-	a	b	a	a	a	a	a	a	a	a	a	a	b	a	-	a	b	-
72	XrPt399979	(a,b)	264.1	b	-	a	b	a	b	b	a	b	a	a	a	a	b	b	a	a	b	a	-	b	b	a	b	a	b	a	b	a	b	a	a	a	a	a	a	a	a	a	a	b	a	-	a	b	-
73	XrPt506024	(a,b)	269.595	b	b	a	b	b	b	b	a	b	-	-	-	-	b	b	a	-	b	a	-	b	b	a	b	-	b	a	b	a	b	-	a	a	a	a	a	a	a	a	a	b	a	-	-	-	-
74	XrPt506346	(a,b)	273.303	b	b	-	b	-	b	b	a	b	a	b	a	a	b	b	a	a	b	a	-	b	b	a	b	a	-	a	b	a	b	a	a	a	a	a	a	a	a	a	a	b	a	-	b	b	-
75	XrPt508293	(a,b)	273.303	b	b	a	b	-	b	b	a	b	a	b	a	a	b	b	a	a	b	a	-	b	b	a	b	a	b	a	b	a	b	a	a	a	a	a	a	a	a	a	a	b	a	-	b	b	-
76	XrPt505958	(a,b)	274.414	b	b	a	b	b	-	b	a	b	-	b	a	a	b	b	a	-	b	a	-	b	b	-	b	a	b	a	b	a	-	a	a	a	a	a	a	a	a	-	a	b	a	-	b	b	-
77	XrPt509066	(a,b)	274.414	b	b	a	b	b	b	b	a	b	a	b	a	a	b	b	a	a	b	a	-	b	b	a	b	a	-	a	b	-	b	a	a	a	a	a	-	a	a	a	a	b	a	-	b	b	-
78	XrPt508285	(a,b)	275.445	b	a	a	-	b	b	b	a	b	a	b	a	a	b	b	a	a	b	a	-	-	b	a	b	a	b	a	b	a	b	a	a	a	a	a	a	a	a	a	a	b	a	-	b	b	-
79	XrPt505869	(a,b)	277.023	b	-	a	b	b	-	b	a	b	a	b	a	a	b	b	a	-	b	a	-	b	b	a	b	a	b	a	b	a	b	a	a	-	a	a	-	a	a	a	a	b	a	-	b	b	-
80	XrPt398576	(a,b)	277.023	-	b	a	b	-	b	b	a	b	a	b	a	a	b	b	a	a	b	a	-	b	b	a	b	a	b	a	-	a	b	a	a	a	a	a	a	a	a	a	a	b	a	-	b	b	-
81	XrPt400925	(a,b)	277.023	b	b	a	b	b	b	b	a	b	a	b	a	a	b	b	a	a	b	a	-	b	b	a	b	a	b	a	b	a	b	a	a	a	a	a	a	a	a	a	a	b	a	-	b	b	-
82	XrPt509276	(a,b)	277.023	b	b	a	b	b	b	b	a	b	a	b	a	a	b	b	a	a	b	a	-	b	b	a	b	a	b	a	b	a	b	a	a	a	a	a	a	a	a	a	a	b	a	-	b	b	-
83	XrPt507958	(a,b)	277.023	b	b	a	b	b	-	b	a	b	a	b	a	a	-	b	a	a	b	a	-	b	b	a	-	a	b	a	b	-	b	a	a	-	a	-	a	-	a	a	a	b	a	-	b	b	-
84	XrPt509303	(a,b)	278.134	b	b	a	b	-	b	b	-	b	-	b	a	a	b	b	a	a	b	a	-	b	-	a	b	a	b	-	b	b	-	a	a	-	a	a	-	-	a	a	a	-	a	-	-	-	-
85	XrPt390375	(a,b)	278.498	b	b	a	b	b	b	b	a	b	a	b	a	a	b	b	-	a	b	-	-	b	b	a	b	-	b	a	b	b	b	a	-	-	a	a	a	-	-	a	a	b	a	-	b	b	-
86	XrPt505375	(a,b)	279.231	b	b	a	b	b	b	b	a	b	a	b	a	a	b	b	a	a	b	a	-	b	-	a	b	a	b	a	b	-	b	a	-	a	a	a	a	a	a	a	a	b	a	-	b	b	-
87	XrPt389355	(a,b)	279.231	b	b	a	b	b	b	b	a	b	a	b	a	a	b	b	a	a	b	a	-	b	b	a	b	a	b	a	b	a	b	a	a	a	a	a	a	a	a	a	a	b	a	-	b	b	-
88	XrPt400424	(a,b)	279.231	b	b	a	b	b	b	b	a	b	a	b	a	a	b	b	a	a	b	a	-	b	b	a	b	a	b	a	b	-	b	a	a	a	a	-	a	a	a	a	-	b	a	-	b	b	-
89	XrPt401400	(a,b)	279.231	b	b	a	b	b	b	b	a	b	a	b	a	a	b	b	a	a	b	a	-	b	b	a	b	a	b	a	b	-	b	a	a	a	a	a	a	a	a	a	a	b	a	-	b	b	-
90	XrPt508516	(a,b)	279.231	b	b	a	b	b	b	b	a	b	a	b	a	a	b	b	a	a	b	a	-	b	b	a	b	a	b	a	b	-	b	a	a	a	a	a	a	a	a	a	a	b	a	-	b	b	-
91	XrPt399994	(a,b)	279.805	b	b	a	b	b	b	b	a	b	a	b	a	a	b	b	-	a	b	a	-	b	b	a	b	a	b	a	b	b	b	a	a	-	a	a	a	-	a	a	a	b	a	-	b	b	-
92	XrPt506805	(a,b)	279.805	b	b	a	b	b	b	b	a	b	a	b	a	a	b	b	a	a	b	a	-	-	b	a	b	a	b	a	b	-	b	a	a	a	a	a	a	a	a	-	a	b	a	-	b	-	-
93	XrPt411022	(a,b)	280.089	b	b	a	b	b	b	b	a	b	a	b	-	a	-	b	a	a	b	a	-	b	b	a	b	a	b	a	b	-	-	-	a	a	a	a	a	a	a	a	a	b	a	-	b	b	-
94	XrPt389980	(a,b)	280.373	b	b	a	b	b	b	b	a	b	a	b	a	a	b	b	a	a	b	a	-	b	b	a	b	-	b	a	b	b	b	a	-	a	a	a	a	a	a	a	a	b	a	-	b	b	-
95	XrPt507815	(a,b)	280.373	b	b	a	b	b	b	b	a	b	a	b	a	a	b	b	a	a	b	a	-	b	b	a	b	a	b	a	b	-	b	a	a	a	a	a	a	a	a	a	a	b	a	-	b	b	-
96	XrPt390002	(a,b)	280.373	b	b	a	b	b	b	b	a	b	-	b	a	a	b	b	a	a	b	-	-	b	b	a	b	a	b	a	b	b	b	a	a	a	a	a	a	-	a	a	a	b	a	-	b	b	-
97	XrPt402139	(a,b)	280.795	b	b	a	b	b	b	b	a	b	a	b	a	a	b	b	-	a	b	a	-	b	b	a	b	a	b	a	b	-	b	a	a	a	a	a	a	a	a	a	a	b	a	-	-	b	-
98	XrPt507084	(a,b)	281.217	b	b	a	b	b	b	b	a	b	a	b	a	a	b	b	a	a	b	a	-	b	b	a	b	a	b	a	b	-	b	-	-	-	a	a	a	a	a	a	a	b	a	-	b	b	-
99	XrPt400890	(a,b)	281.217	b	b	a	b	b	b	b	a	b	a	b	a	a	b	b	-	-	b	a	-	b	b	a	b	a	b	a	b	-	b	a	a	a	a	a	a	a	a	a	a	b	a	-	b	b	-
100	XrPt399937	(a,b)	282.144	b	b	a	b	b	b	b	a	b	a	b	a	a	b	b	a	a	b	a	-	b	b	a	b	a	b	a	b	-	b	a	a	a	a	a	a	a	a	a	a	b	a	-	b	b	-
101	XrPt399989	(a,b)	282.144	b	-	a	b	b	b	b	a	b	a	-	a	a	b	b	a	a	b	a	-	b	b	a	b	a	b	-	b	a	b	a	a	a	a	a	a	a	a	a	a	b	a	-	b	b	-
102	XrPt506625	(a,b)	282.566	b	b	a	b	b	b	b	a	b	a	b	a	a	b	b	a	a	b	a	-	b	b	a	b	a	b	a	b	-	b	a	-	a	a	a	a	a	a	a	-	b	a	-	b	b	-
103	XrPt402327	(a,b)	282.985	b	b	a	b	b	b	b	a	b	a	b	a	a	b	b	a	a	b	a	-	b	b	a	b	a	b	a	b	-	b	a	a	a	a	a	a	a	a	a	a	b	a	-	b	b	-
104	XrPt411118	(a,b)	282.985	b	b	a	b	b	b	b	a	b	a	b	a	a	b	b	a	a	b	a	-	b	b	a	b	a	b	a	b	-	b	a	a	a	a	a	a	-	a	a	a	b	a	-	b	b	-
105	XrPt390749	(a,b)	282.985	b	b	a	b	b	b	b	a	b	a	b	a	a	b	b	-	a	b	a	-	b	b	a	b	a	b	a	b	-	b	a	a	-	a	a	a	a	a	a	a	b	a	-	b	b	-
106	XrPt507313	(a,b)	282.985	b	b	a	b	b	b	b	a	b	a	b	a	a	b	b	a	a	b	a	-	b	b	a	b	a	b	a	b	-	b	a	a	a	a	a	a	a	a	a	a	b	a	-	b	b	-
107	XrPt401221	(a,b)	282.985	b	b	a	b	b	b	b	a	b	a	b	a	a	b	b	a	a	b	a	-	b	b	a	b	a	b	a	b	-	b	a	a	a	a	a	a	a	a	a	a	b	a	-	b	b	-
108	XrPt402339	(a,b)	284.805	b	b	a	b	b	b	b	a	b	a	b	a	a	b	b	a	a	b	a	-	b	b	a	b	a	b	a	b	-	b	a	a	-	a	a	a	a	a	a	a	b	a	-	b	b	-
109	XrPt401566	(a,b)	284.805	b	b	a	b	b	b	b	a	b	a	b	a	a	b	b	a	a	b	a	-	b	b	a	b	a	b	a	b	b	b	a	a	a	-	a	a	-	a	a	a	b	a	-	b	b	-
110	XrPt399791	(a,b)	284.805	b	-	a	b	b	b	b	a	b	-	-	a	a	b	b	a	a	b	a	-	b	b	a	b	a	b	a	b	-	-	a	a	a	a	a	a	-	a	a	a	b	a	-	b	b	-
111	XrPt389678	(a,b)	286.055	b	b	a	b	b	b	b	a	b	a	-	a	a	b	b	a	a	b	a	-	b	b	a	b	a	b	a	b	-	b	a	a	a	a	a	a	-	a	a	a	b	a	-	b	b	-
112	XrPt505512	(a,b)	286.055	b	b	a	b	b	b	b	a	b	a	-	a	a	b	b	a	a	b	a	-	b	b	a	b	a	b	a	b	-	b	a	a	a	a	a	a	a	a	a	a	b	a	-	b	b	-
113	XrPt507143	(a,b)	289.629	b	b	a	b	a	b	b	a	b	a	b	-	a	b	b	a	a	b	a	-	b	b	a	b	a	b	a	b	a	b	a	a	a	a	a	a	a	a	a	-	b	a	-	b	a	-
114	XrPt507265	(a,b)	294.11	b	b	a	b	a	b	b	b	b	a	b	a	a	b	b	-	a	b	b	-	b	b	a	b	a	b	a	b	-	b	a	-	a	a	a	a	b	b	a	a	a	a	-	b	a	-
115	XrPt509207	(a,b)	296.201	b	b	a	b	a	b	b	b	b	a	b	a	a	b	b	a	a	b	b	-	b	b	a	b	a	b	a	b	a	b	a	a	a	a	a	a	a	b	a	a	a	a	-	b	a	-
116	XrPt505284	(a,b)	296.201	b	b	a	b	a	b	b	b	b	a	b	a	a	b	b	a	a	b	b	-	b	b	a	b	a	b	a	b	a	b	a	-	a	a	a	a	a	b	a	a	a	a	-	b	a	-
[truncated: 98 more columns]

## Sheet: Tab. 1d
S/n	Locus	Classification	Position (cM)	L1	L2	L3	L4	L5	L6	L8	L11	L12	L13	L15	L17	L18	L21	L23	L26	L29	L30	L32	L33	L34	L39	L40	L45	L46	L49	L52	L53	L54	L58	L60	L62	L63	L64	L65	L66	L68	L70	L71	L72	L74	L75	L76	L77	L79	L80
1	XrPt508616	(a,b)	0	b	-	a	b	a	a	-	b	-	a	a	a	b	-	b	a	a	b	a	a	a	a	a	a	a	a	b	b	-	a	a	-	a	b	-	a	a	a	b	-	a	a	a	a	a	b
2	XrPt399651	(a,b)	5.341	b	-	a	b	a	b	-	b	-	a	a	a	b	-	b	b	a	b	a	b	a	b	a	b	a	a	b	b	b	a	a	a	a	b	-	a	a	a	a	a	a	a	a	a	a	b
3	XrPt509317	(a,b)	10.943	b	-	a	b	a	b	-	a	-	a	a	a	b	-	b	-	a	b	a	b	a	b	a	a	a	a	b	b	a	a	a	a	a	b	-	a	a	a	a	a	a	a	b	a	a	b
4	XrPt507241	(a,b)	10.943	b	-	a	b	a	b	-	a	-	a	a	a	b	-	b	-	a	b	a	b	a	b	a	a	a	a	b	b	a	a	a	a	a	b	-	a	a	a	a	a	a	a	b	a	a	b
5	XrPt398519	(a,b)	12.045	b	-	a	b	a	b	-	a	-	a	a	a	b	-	b	b	a	b	a	b	a	b	a	b	-	a	b	b	a	a	a	a	a	b	-	a	a	b	a	a	a	a	b	a	a	b
6	XrPt402607	(a,b)	12.045	b	-	a	b	a	b	-	a	-	a	a	a	b	-	b	b	a	b	a	b	a	b	a	b	a	a	b	b	a	a	a	a	a	b	-	a	a	b	a	a	a	a	b	a	a	b
7	XrPt401465	(a,b)	26.684	b	-	a	b	a	b	-	a	-	b	a	a	b	-	b	-	b	a	a	a	a	a	a	a	a	a	b	b	a	a	a	a	a	b	-	b	a	b	a	a	b	a	a	a	b	b
8	XrPt507890	(a,b)	26.684	b	-	a	b	a	b	-	a	-	b	a	a	b	-	b	-	b	a	a	a	a	a	a	a	a	a	b	b	a	a	a	a	a	b	-	b	a	b	a	a	b	a	a	a	b	b
9	XrPt505200	(a,b)	32.304	b	-	a	b	a	b	-	a	-	b	a	a	b	-	b	b	b	a	b	a	a	a	-	-	a	a	b	b	a	a	a	b	b	b	-	a	a	b	a	a	b	a	a	a	b	b
10	XrPt506631	(a,b)	32.304	b	-	a	b	a	b	-	a	-	b	a	a	b	-	b	b	b	a	b	a	a	a	a	b	a	a	b	b	a	a	a	b	b	b	-	a	a	b	a	a	b	a	a	a	b	b
11	XrPt506902	(a,b)	32.304	b	-	a	b	a	b	-	a	-	b	a	a	b	-	b	b	b	a	b	a	a	a	-	b	a	a	b	b	a	a	a	b	b	b	-	a	a	b	a	a	b	a	a	a	b	b
12	XrPt401693	(a,b)	41.212	b	-	a	b	a	b	-	b	-	b	a	a	b	-	b	b	b	a	a	a	a	a	a	b	a	a	b	-	a	b	a	-	b	b	-	b	a	b	a	a	b	a	a	a	b	b
13	XrPt400759	(a,b)	47.445	b	-	a	b	a	b	-	b	-	b	a	a	b	-	b	b	b	a	b	a	a	a	a	b	a	a	b	a	b	b	a	b	b	b	-	b	a	b	a	a	b	a	b	a	b	a
14	XrPt402262	(a,b)	49.721	b	-	a	b	a	b	-	b	-	b	a	a	b	-	b	b	b	a	a	a	a	a	a	b	a	a	b	a	b	b	a	b	b	b	-	a	a	b	a	a	b	a	b	-	b	a
15	XrPt390750	(a,b)	49.721	b	-	a	b	a	b	-	b	-	b	a	a	b	-	b	-	b	a	a	a	a	a	a	b	a	a	b	a	b	b	a	b	b	b	-	a	a	b	a	a	b	a	b	a	b	a
16	XrPt508579	(a,b)	51.401	b	-	a	b	a	b	-	b	-	b	a	a	b	-	b	a	b	a	b	a	a	a	a	b	a	a	b	a	b	b	a	b	b	b	-	a	a	b	a	a	b	a	b	a	b	a
17	XrPt400782	(a,b)	53.679	b	-	a	b	a	b	-	b	-	a	a	a	b	-	b	a	b	a	b	a	a	a	a	b	a	a	b	a	b	b	-	b	b	b	-	a	a	b	a	a	b	a	b	-	b	a
18	XrPt401882	(a,b)	53.679	b	-	a	b	a	b	-	b	-	a	a	a	b	-	b	a	b	a	b	a	a	a	a	b	a	a	b	a	b	b	a	b	b	b	-	a	a	b	a	a	b	a	b	a	b	a
19	XrPt505462	(a,b)	57.214	b	-	a	b	a	b	-	a	-	a	a	b	b	-	b	a	b	a	b	a	a	a	a	a	a	a	b	a	b	b	a	b	b	b	-	a	a	b	a	a	b	a	b	a	b	a
20	XrPt400710	(a,b)	58.893	b	-	a	b	a	b	-	a	-	a	a	b	b	-	b	a	b	a	a	a	a	a	a	a	a	a	b	a	b	b	a	b	b	b	-	a	a	b	a	a	b	a	b	a	b	a
21	XrPt398474	(a,b)	58.893	b	-	a	b	a	b	-	a	-	a	a	b	b	-	b	a	b	a	a	a	a	a	a	a	a	a	-	a	b	b	a	b	b	b	-	a	a	b	a	a	b	a	b	a	b	a
22	XrPt401026	(a,b)	58.893	b	-	a	b	a	b	-	a	-	a	a	b	b	-	b	a	b	a	a	a	a	a	a	a	a	a	b	a	b	b	a	b	b	b	-	a	a	b	a	a	b	a	b	a	b	a
23	XrPt400255	(a,b)	61.788	b	-	a	b	a	b	-	a	-	a	a	a	b	-	b	a	b	a	a	a	a	a	a	a	a	a	b	a	a	b	a	b	b	b	-	b	a	b	a	a	b	a	b	a	b	a
24	XrPt402381	(a,b)	61.788	b	-	a	b	a	b	-	a	-	a	a	a	b	-	b	a	b	a	a	a	a	a	a	a	a	a	b	a	a	b	a	b	b	b	-	b	a	b	a	a	b	a	b	a	b	a
25	XrPt401120	(a,b)	61.788	b	-	a	b	a	b	-	a	-	a	a	a	b	-	b	a	b	a	a	a	a	a	a	a	a	a	b	a	a	b	a	b	b	b	-	b	a	b	a	a	b	a	b	a	b	a
26	XrPt410962	(a,b)	62.33	b	-	a	b	a	-	-	a	-	a	a	a	b	-	b	a	b	a	-	a	a	a	a	a	a	a	b	a	a	b	a	b	b	b	-	b	a	b	a	a	b	a	b	a	b	a
27	XrPt506002	(a,b)	62.871	b	-	a	b	a	b	-	a	-	a	a	a	b	-	b	a	b	a	a	a	a	a	a	a	a	a	b	a	a	b	a	b	b	b	-	b	a	b	a	a	b	a	b	a	b	a
28	XrPt398657	(a,b)	62.871	b	-	a	b	a	b	-	a	-	a	a	a	b	-	b	a	b	a	a	a	a	a	a	a	a	a	b	a	a	b	a	b	b	b	-	b	a	b	a	a	b	a	b	a	b	a
29	XrPt506256	(a,b)	63.414	b	-	a	b	a	b	-	a	-	a	a	a	b	-	b	a	b	a	a	a	a	a	a	a	a	a	b	a	a	-	a	b	b	b	-	b	a	b	a	a	b	a	b	a	-	a
30	XrPt400030	(a,b)	67.615	b	-	a	b	a	b	-	b	-	a	a	b	b	-	b	a	b	a	a	a	a	a	a	-	a	a	b	a	a	b	a	b	b	b	-	b	a	b	a	a	b	a	b	a	b	a
31	XrPt401570	(a,b)	67.615	b	-	a	b	a	b	-	b	-	a	a	b	b	-	b	-	b	a	a	a	a	a	a	-	a	a	b	a	-	b	a	b	b	b	-	b	a	b	a	a	b	a	b	a	b	a
32	XrPt390421	(a,b)	67.615	b	-	a	b	a	b	-	b	-	a	a	b	b	-	b	-	b	a	a	a	a	a	a	b	a	a	b	a	-	b	a	b	b	b	-	b	a	b	a	a	b	a	b	a	b	a
33	XrPt411136	(a,b)	67.615	b	-	a	b	a	b	-	b	-	a	a	b	b	-	b	-	b	a	a	a	a	a	a	b	a	a	b	a	-	b	a	b	b	b	-	b	a	b	a	a	b	a	b	a	b	a
34	XrPt400205	(a,b)	67.615	b	-	a	b	a	b	-	b	-	a	a	b	b	-	b	a	b	a	a	a	a	a	a	-	a	a	b	a	a	b	a	b	b	b	-	b	a	b	a	a	b	a	b	a	b	a
35	XrPt401284	(a,b)	67.883	b	-	a	b	a	b	-	b	-	a	a	b	b	-	b	-	b	a	a	a	a	a	-	-	a	a	b	a	-	b	a	b	b	b	-	b	a	b	a	a	b	a	b	a	b	a
36	XrPt410957	(a,b)	68.152	b	-	a	b	a	b	-	b	-	a	a	b	b	-	b	-	b	a	a	a	a	-	a	b	a	a	b	a	b	b	a	b	b	b	-	b	a	b	a	a	b	a	b	a	-	a
37	XrPt390020	(a,b)	68.152	b	-	a	b	a	b	-	b	-	a	a	b	b	-	b	a	b	a	a	a	a	a	a	b	a	a	b	a	-	b	a	b	b	b	-	b	a	b	a	a	b	a	b	a	b	a
38	XrPt400471	(a,b)	69.832	b	-	a	b	a	b	-	b	-	a	a	b	b	-	b	a	b	b	a	a	a	a	-	b	a	a	b	a	b	b	a	b	b	b	-	b	a	b	a	a	b	a	b	a	b	a
39	XrPt508281	(a,b)	72.112	b	-	a	b	a	b	-	b	-	a	a	a	b	-	b	a	b	b	b	a	a	a	a	-	-	-	b	a	b	b	a	b	b	b	-	b	a	b	a	a	b	a	b	a	b	a
40	XrPt505822	(a,b)	72.655	b	-	a	b	a	b	-	b	-	a	a	a	b	-	b	a	b	b	b	a	a	a	a	b	a	a	b	a	b	b	a	b	b	b	-	b	a	b	a	a	b	a	b	a	b	a
41	XrPt400652	(a,b)	72.655	b	-	a	b	a	b	-	b	-	a	a	a	b	-	b	a	b	b	b	a	a	a	a	b	a	a	b	a	b	b	a	b	b	b	-	b	a	b	a	a	b	a	b	a	b	a
42	XrPt401220	(a,b)	77.146	b	-	a	b	a	b	-	b	-	b	a	a	a	-	b	-	b	b	a	-	a	a	a	-	a	-	b	a	b	b	a	b	b	b	-	b	a	b	a	a	b	a	b	a	b	a
43	XrPt401200	(a,b)	77.146	b	-	a	b	a	b	-	b	-	b	a	a	a	-	b	a	b	b	a	a	a	a	a	-	a	a	b	a	b	b	a	b	b	b	-	b	a	b	a	a	b	a	b	a	b	a
44	XrPt508956	(a,b)	83.166	-	-	a	b	a	b	-	a	-	a	a	a	a	-	-	a	b	a	a	a	a	a	a	a	a	a	b	a	a	b	a	b	b	b	-	b	a	b	a	a	b	a	b	a	b	a
45	XrPt505855	(a,b)	83.166	b	-	a	b	a	b	-	a	-	a	a	a	a	-	b	a	b	a	a	a	a	a	a	a	a	a	b	a	a	b	a	-	b	b	-	b	a	b	a	a	b	a	b	a	b	a
46	XrPt389777	(a,b)	86.725	b	-	a	b	a	a	-	a	-	a	a	a	a	-	-	a	b	a	a	a	a	a	a	a	a	a	-	a	a	a	a	b	b	b	-	b	a	b	a	a	b	a	b	a	-	a
47	XrPt506183	(a,b)	91.454	b	-	a	b	a	b	-	a	-	b	a	a	a	-	b	a	b	a	a	a	a	a	a	a	a	a	b	a	a	-	a	b	b	b	-	a	a	b	a	a	b	a	b	a	b	a
48	XrPt400252	(a,b)	92.14	b	-	a	b	a	b	-	a	-	b	a	a	a	-	b	a	b	a	a	a	a	a	a	a	a	a	b	a	a	b	a	b	b	b	-	a	a	b	a	a	b	a	b	a	b	a
49	XrPt390297	(a,b)	94.883	b	-	a	b	a	a	-	a	-	b	a	a	a	-	b	a	b	a	a	a	a	a	a	a	a	a	b	a	a	-	a	a	b	b	-	a	a	b	a	a	b	a	b	a	b	a
50	XrPt506110	(a,b)	99.657	b	-	a	b	a	a	-	-	-	b	a	a	b	-	b	a	b	-	a	a	a	a	a	a	a	a	-	a	a	b	a	b	b	-	-	a	a	b	-	a	b	a	b	a	b	a
51	XrPt389927	(a,b)	102.382	b	-	a	b	a	a	-	b	-	b	a	a	a	-	b	a	b	b	a	a	a	a	a	b	a	a	b	a	b	b	a	b	b	b	-	a	a	b	b	a	b	a	b	a	b	a
52	ScPAO	(a,b)	112.206	-	-	-	b	a	a	-	-	-	-	a	-	a	-	-	a	b	b	-	a	a	a	a	b	a	a	b	-	b	-	-	-	b	-	-	a	-	b	-	a	-	a	b	a	-	-
53	XrPt507004	(a,b)	121.973	b	-	a	b	a	a	-	b	-	b	a	b	a	-	b	-	b	b	b	b	a	b	-	b	-	a	b	a	a	b	a	b	b	b	-	b	a	b	b	a	b	a	b	a	b	a
54	XrPt410830	(a,b)	126.431	b	-	a	b	a	a	-	a	-	b	a	a	a	-	b	a	b	b	b	b	a	b	a	a	a	a	b	a	a	b	a	a	b	b	-	b	a	b	b	a	b	a	b	a	b	a
55	XrPt507754	(a,b)	126.431	b	-	a	b	a	a	-	a	-	b	a	a	a	-	b	a	b	b	b	b	a	b	a	a	a	a	b	a	a	b	a	a	b	b	-	b	a	b	b	a	b	a	b	a	b	a
56	XrPt402322	(a,b)	134.356	b	-	a	b	a	a	-	b	-	b	a	b	b	-	b	a	b	b	b	b	a	b	a	a	a	a	b	a	a	b	a	a	b	a	-	b	a	b	a	a	b	a	b	a	b	a
57	XrPt389585	(a,b)	134.898	b	-	a	b	a	a	-	b	-	b	a	b	b	-	b	a	b	b	a	b	a	b	a	a	a	a	b	a	a	b	a	a	b	a	-	b	a	b	a	a	b	a	b	a	b	a
58	XrPt509227	(a,b)	134.898	b	-	a	b	a	a	-	b	-	b	a	b	b	-	b	a	b	b	a	-	a	b	a	a	a	a	b	a	a	b	a	a	b	a	-	b	a	b	a	a	b	a	b	a	b	a
59	XrPt389959	(a,b)	136	-	-	a	b	a	a	-	b	-	b	a	b	b	-	b	a	b	b	a	b	a	b	a	-	a	a	b	a	a	b	a	a	b	a	-	b	a	b	a	a	b	a	b	a	b	a
60	XrPt400276	(a,b)	136	b	-	a	b	a	a	-	b	-	b	a	b	b	-	b	a	b	b	a	b	a	b	a	-	a	a	b	a	a	b	a	-	b	a	-	b	a	b	a	a	b	a	b	a	b	a
61	XrPt507824	(a,b)	138.279	b	-	b	b	a	a	-	b	-	a	a	b	b	-	b	a	b	b	b	b	a	b	a	a	a	a	-	a	a	-	a	a	b	a	-	b	a	b	a	a	b	a	b	a	b	a
62	XrPt400512	(a,b)	138.823	b	-	b	b	a	a	-	b	-	a	a	b	-	-	b	a	b	b	a	b	a	b	a	-	a	a	b	a	a	b	a	a	b	a	-	b	a	b	a	a	b	a	b	a	b	a
63	XrPt507928	(a,b)	138.823	b	-	b	b	a	a	-	b	-	a	a	b	-	-	b	a	b	b	a	-	a	b	a	a	a	a	b	a	a	b	a	a	b	a	-	b	a	b	a	a	b	a	b	a	-	a
64	XrPt507001	(a,b)	138.823	b	-	b	b	a	a	-	b	-	a	a	b	b	-	b	a	b	b	a	b	a	b	a	a	a	a	b	a	a	b	a	a	b	a	-	b	a	b	a	a	b	a	b	a	b	a
65	XrPt506324	(a,b)	142.68	b	-	b	b	-	a	-	b	-	b	a	b	b	-	b	a	b	b	a	b	a	b	a	b	b	a	b	a	a	b	a	b	b	-	-	b	a	b	a	a	b	a	b	-	b	a
66	XrPt505609	(a,b)	147.277	b	-	a	b	a	a	-	b	-	a	a	b	b	-	b	a	b	b	b	b	-	b	-	-	-	a	b	a	a	b	a	b	b	a	-	b	a	b	a	a	b	a	b	a	b	a
67	XrPt509316	(a,b)	147.277	b	-	a	b	a	a	-	b	-	a	a	b	b	-	b	a	b	b	b	b	a	b	a	-	a	a	b	a	a	b	a	b	b	-	-	b	-	b	a	a	b	a	b	a	b	-
68	XrPt505934	(a,b)	155.78	b	-	a	b	a	a	-	b	-	a	a	b	b	-	b	a	a	b	b	b	a	b	a	a	b	a	b	a	a	b	a	a	b	b	-	b	a	b	b	a	b	a	b	a	a	a
69	XrPt400137	(a,b)	156.322	b	-	a	b	a	a	-	b	-	a	a	b	b	-	b	a	a	b	b	b	a	b	a	a	b	a	b	a	a	a	a	a	b	b	-	b	a	b	b	a	b	a	b	a	a	a
70	XrPt399654	(a,b)	159.86	b	-	a	b	b	a	-	b	-	b	a	b	a	-	b	a	a	b	b	b	a	b	a	a	-	a	b	a	a	b	a	a	b	b	-	b	a	b	b	a	b	b	b	a	a	a
71	XrPt390741	(a,b)	159.86	b	-	a	b	b	a	-	b	-	b	a	b	a	-	b	a	a	b	b	b	a	b	a	-	b	a	b	a	a	-	a	a	b	b	-	b	a	b	b	a	b	b	b	a	a	a
72	XrPt400858	(a,b)	164.062	b	-	b	b	b	a	-	b	-	a	a	a	-	-	b	a	a	b	a	b	a	b	a	b	b	-	b	a	a	b	a	b	b	b	-	b	a	b	b	a	b	b	b	-	a	a
73	XrPt400732	(a,b)	164.062	b	-	b	b	b	a	-	b	-	a	a	a	a	-	b	a	a	b	a	b	a	b	a	b	b	a	b	a	a	b	a	b	b	b	-	b	a	b	b	a	b	b	b	a	a	a
74	XrPt400509	(a,b)	164.062	b	-	b	b	b	a	-	b	-	a	a	a	a	-	b	a	a	b	a	b	a	b	a	b	b	a	b	a	a	b	a	b	b	b	-	b	a	b	b	a	b	b	b	a	a	a
75	XrPt389711	(a,b)	164.062	b	-	b	b	b	a	-	b	-	a	a	a	a	-	b	a	a	b	a	b	a	b	a	b	b	-	b	a	a	b	a	b	b	b	-	b	a	b	b	a	b	b	b	a	a	a
76	XrPt410781	(a,b)	165.741	b	-	b	b	b	a	-	b	-	a	a	a	a	-	b	a	a	b	b	b	a	b	a	-	b	a	b	a	a	b	a	b	b	b	-	b	a	b	b	a	b	b	b	a	a	a
77	XrPt401830	(a,b)	165.741	b	-	b	b	b	-	-	b	-	a	a	a	a	-	b	a	a	b	b	b	a	b	a	b	b	a	b	a	a	b	a	b	b	b	-	b	a	b	b	a	b	b	b	a	-	a
78	XrPt506841	(a,b)	172.858	b	-	b	b	b	a	-	b	-	a	a	a	a	-	b	a	b	b	a	b	a	b	a	b	a	a	b	a	a	a	a	a	a	b	-	-	a	b	b	a	b	b	b	a	b	a
79	XrPt508402	(a,b)	173.402	b	-	-	b	b	a	-	b	-	a	a	a	a	-	b	a	b	b	a	b	a	b	a	b	a	a	b	a	a	a	a	a	a	b	-	b	a	b	b	a	b	b	b	a	b	a
80	XrPt401423	(a,b)	173.402	b	-	b	b	b	a	-	b	-	a	a	a	a	-	b	a	b	b	a	b	a	b	a	b	a	a	b	a	a	a	a	a	a	b	-	-	a	b	b	a	b	-	-	a	b	a
81	XrPt505647	(a,b)	183.025	b	-	b	-	a	a	-	b	-	a	a	a	a	-	b	a	b	b	a	b	a	b	b	a	a	a	b	a	a	b	b	a	a	b	-	a	a	b	b	a	b	b	a	a	b	a
82	XrPt505136	(a,b)	183.025	b	-	b	b	a	a	-	b	-	a	a	a	a	-	b	a	b	b	a	-	a	b	b	a	a	a	b	a	a	-	b	a	a	b	-	a	a	b	b	a	b	b	a	a	b	a
83	XrPt401495	(a,b)	183.025	b	-	b	b	a	a	-	b	-	a	a	a	a	-	b	a	b	b	a	b	a	b	b	a	a	a	b	a	a	b	b	a	a	b	-	a	a	b	b	a	b	b	a	a	b	a
84	XrPt399735	(a,b)	183.025	b	-	b	b	a	a	-	b	-	a	a	a	a	-	b	a	b	b	a	b	a	b	b	a	a	a	b	a	a	b	b	a	a	b	-	a	a	b	b	a	b	b	a	a	b	a
85	XrPt389497	(a,b)	188.23	b	-	a	b	a	a	-	b	-	a	a	a	a	-	b	a	b	b	a	b	a	b	b	b	a	-	b	-	a	b	b	a	a	b	-	a	a	b	b	a	b	b	a	a	b	a
86	XrPt508516	(a,b)	202.714	b	-	a	b	a	a	-	a	-	a	a	a	a	-	b	-	a	b	a	b	b	b	b	b	a	a	b	b	a	b	b	a	b	b	-	b	a	b	b	a	b	b	a	a	a	b
87	XrPt399937	(a,b)	202.714	b	-	a	b	a	a	-	a	-	a	a	a	a	-	b	a	a	b	a	b	b	b	b	b	a	a	b	b	a	b	b	a	b	b	-	b	a	b	b	a	b	b	a	a	a	b
88	XrPt509276	(a,b)	202.714	b	-	a	b	a	a	-	a	-	a	a	a	a	-	b	a	a	b	a	b	b	b	b	b	-	-	b	b	a	b	b	a	b	b	-	b	a	b	b	a	b	b	a	-	a	b
89	XrPt390076	(a,b)	204.393	b	-	a	b	a	a	-	a	-	a	a	a	a	-	b	a	a	b	b	b	b	b	b	b	a	a	b	b	a	b	b	a	b	b	-	b	a	b	b	a	b	b	a	a	a	b
90	XrPt506625	(a,b)	207.928	b	-	a	b	a	a	-	a	-	a	a	a	a	-	b	a	a	b	a	b	b	b	a	b	a	a	b	b	a	b	b	b	b	a	-	b	a	b	b	a	b	b	a	a	a	b
91	XrPt400890	(a,b)	207.928	b	-	a	b	a	a	-	a	-	a	a	a	a	-	b	-	a	b	a	b	b	b	a	b	a	a	b	b	a	b	b	b	b	a	-	b	a	b	b	a	b	b	a	a	a	b
92	XrPt390749	(a,b)	211.466	b	-	a	a	a	a	-	a	-	a	a	a	a	-	b	-	a	b	a	b	b	b	a	b	a	a	b	b	a	b	b	b	a	a	-	b	a	b	b	a	b	b	a	a	a	b
93	XrPt402327	(a,b)	211.466	b	-	a	a	a	a	-	a	-	a	a	a	a	-	b	-	a	b	a	b	b	b	a	b	a	a	b	b	a	b	b	b	a	a	-	b	a	b	b	a	b	b	a	a	a	b
94	XrPt411362	(a,b)	215.681	b	-	a	a	b	a	-	a	-	a	a	a	a	-	b	a	a	b	-	b	b	b	a	b	a	a	-	b	a	b	b	b	a	a	-	b	a	b	b	a	b	b	a	a	a	b
95	XrPt507699	(a,b)	218.098	b	-	a	a	a	a	-	a	-	a	b	a	a	-	b	a	a	b	a	b	b	b	a	b	a	a	b	b	a	b	b	b	a	a	-	b	a	b	b	a	b	b	a	a	-	b
96	XrPt505399	(a,b)	231.196	a	-	a	-	b	a	-	a	-	a	a	b	a	-	b	a	a	-	a	-	b	a	a	b	-	a	b	-	a	-	b	b	a	a	-	b	b	b	b	a	b	b	b	a	-	b
97	XrPt398524	(a,b)	231.196	a	-	a	a	b	a	-	a	-	a	a	b	a	-	b	a	a	b	a	-	b	-	-	b	-	a	-	a	a	-	b	b	a	a	-	b	b	b	b	a	b	b	b	a	a	b
98	XrPt505284	(a,b)	243.376	b	-	a	a	b	a	-	b	-	a	a	a	a	-	b	b	a	b	a	b	-	b	a	b	a	a	b	a	a	b	b	b	a	a	-	b	b	b	b	a	b	b	b	a	a	b
[truncated: 57 more columns]
